# Supplementary material for: Synopsis of the tribe Stipeae (Poaceae) in Nepal
Source: PhytoKeys. 2019 Aug 19;128:97–119. doi: 10.3897/phytokeys.128.34637 (PMC6711933; doi:10.3897/phytokeys.128.34637)
Supplement: XML Treatment for Orthoraphium roylei [file phytokeys.128.34637-treatment2.xml]

<!DOCTYPE tp:taxon-treatment
  PUBLIC "-//TaxonX//DTD Taxonomic Treatment Publishing DTD v0 20100105//EN" "tax-treatment-NSO.dtd">
<tp:taxon-treatment xmlns:tp="http://www.plazi.org/taxpub"><tp:treatment-meta><kwd-group><label>Taxon classification</label><kwd><named-content xmlns:xlink="http://www.w3.org/1999/xlink" content-type="kingdom">Plantae</named-content></kwd><kwd><named-content xmlns:xlink="http://www.w3.org/1999/xlink" content-type="order">Poales</named-content></kwd><kwd><named-content xmlns:xlink="http://www.w3.org/1999/xlink" content-type="family">Poaceae</named-content></kwd></kwd-group><mixed-citation publication-type="journal"><person-group><name><surname>Nobis</surname><given-names>Marcin</given-names></name><name><surname>Gudkova</surname><given-names>Polina D.</given-names></name><name><surname>Pendry</surname><given-names>Colin A.</given-names></name></person-group><article-title>Synopsis of the tribe <tp:taxon-name><tp:taxon-name-part taxon-name-part-type="tribe" reg="Stipeae">Stipeae</tp:taxon-name-part></tp:taxon-name> (<tp:taxon-name><tp:taxon-name-part taxon-name-part-type="family">Poaceae</tp:taxon-name-part></tp:taxon-name>) in Nepal</article-title><source>PhytoKeys</source><day>19</day><month>8</month><year>2019</year><volume>128</volume><fpage>97</fpage><lpage>119</lpage><pub-id pub-id-type="doi">10.3897/phytokeys.128.34637</pub-id></mixed-citation></tp:treatment-meta><tp:nomenclature><tp:taxon-name><object-id xmlns:xlink="http://www.w3.org/1999/xlink" content-type="arpha" xlink:type="simple">3277C9C8961C522EACA046C374388E20</object-id>
              <tp:taxon-name-part taxon-name-part-type="genus" reg="Orthoraphium">Orthoraphium</tp:taxon-name-part>
              <tp:taxon-name-part taxon-name-part-type="species" reg="roylei">roylei</tp:taxon-name-part>
            </tp:taxon-name><tp:taxon-authority>Nees, Proc. Linn. Soc. Lond. 1: 94 (1841).</tp:taxon-authority><tp:nomenclature-citation-list><tp:nomenclature-citation><tp:taxon-name>
                  <tp:taxon-name-part taxon-name-part-type="genus" reg="Orthoraphium"/>
                  <tp:taxon-name-part taxon-name-part-type="species" reg="roylei"/>
                </tp:taxon-name><comment>≡ <tp:taxon-name><tp:taxon-name-part taxon-name-part-type="genus" reg="Stipa">Stipa</tp:taxon-name-part> <tp:taxon-name-part taxon-name-part-type="species" reg="orthoraphium">orthoraphium</tp:taxon-name-part></tp:taxon-name> Steudel, Syn. Pl. Glumac. 1: 131 (1855) nom. superfl.; </comment></tp:nomenclature-citation><tp:nomenclature-citation><tp:taxon-name>
                  <tp:taxon-name-part taxon-name-part-type="genus" reg="Orthoraphium"/>
                  <tp:taxon-name-part taxon-name-part-type="species" reg="roylei"/>
                </tp:taxon-name><comment>≡ <tp:taxon-name><tp:taxon-name-part taxon-name-part-type="genus" reg="Stipa">Stipa</tp:taxon-name-part> <tp:taxon-name-part taxon-name-part-type="species" reg="roylei">roylei</tp:taxon-name-part></tp:taxon-name> (Nees) Duthie, Grasses North-Western India 27 (1883); </comment></tp:nomenclature-citation><tp:nomenclature-citation><tp:taxon-name>
                  <tp:taxon-name-part taxon-name-part-type="genus" reg="Orthoraphium"/>
                  <tp:taxon-name-part taxon-name-part-type="species" reg="roylei"/>
                </tp:taxon-name><comment>≡ <tp:taxon-name><tp:taxon-name-part taxon-name-part-type="genus" reg="Stipa">Stipa</tp:taxon-name-part> <tp:taxon-name-part taxon-name-part-type="species" reg="roylei">roylei</tp:taxon-name-part></tp:taxon-name> (Nees) Mez, Repert. Spec. Nov. Regni Veg. 17: 207 (1921). </comment></tp:nomenclature-citation></tp:nomenclature-citation-list></tp:nomenclature><tp:treatment-sec sec-type="material" id="SECID0E5ZAE"><title>Type.</title><p>(India, W Himalaya) Kadarkanal, <italic><tp:taxon-name><tp:taxon-name-part taxon-name-part-type="genus" reg="Royle">Royle</tp:taxon-name-part></tp:taxon-name></italic> (holotype: LIV).</p><!--PageBreak --></tp:treatment-sec><tp:treatment-sec sec-type="distribution" id="SECID0EM1AE"><title>General distribution.</title><p>Himalayas: Bhutan, S China, Ladakh, N Myanmar, N India, Nepal (<xref ref-type="bibr" rid="B2">Bor 1960</xref>; <xref ref-type="bibr" rid="B8">Freitag 1985</xref>; <xref ref-type="bibr" rid="B43">Wu and Phillips 2006</xref>).</p></tp:treatment-sec><tp:treatment-sec sec-type="distribution" id="SECID0E51AE"><title>Distribution in Nepal.</title><p>Baglung, Bajura, Darchula, Dolkha, Humla, Jumla, Lalitpur, Mugu, Myagdi, Ramechhap, Rasuwa, Rukum, Sankhuwasabha, Solukhumbu, Taplejung.</p></tp:treatment-sec><tp:treatment-sec sec-type="habitat" id="SECID0ED2AE"><title>Habitat.</title><p>Alpine meadows, <italic><tp:taxon-name><tp:taxon-name-part taxon-name-part-type="genus" reg="Rhododendron">Rhododendron</tp:taxon-name-part></tp:taxon-name></italic> scrub, oak-laurel forests.</p></tp:treatment-sec><tp:treatment-sec sec-type="Altitudinal range" id="SECID0EQ2AE"><title>Altitudinal range.</title><p>2200–4000 m.</p></tp:treatment-sec><tp:treatment-sec sec-type="Selected Nepalese specimens studied" id="SECID0EV2AE"><title>Selected Nepalese specimens studied.</title><p><bold>Baglung</bold>: Dhorpatan, Vallee de Dhorpatan du cote est, <named-content xmlns:xlink="http://www.w3.org/1999/xlink" content-type="dwc:verbatimCoordinates" xlink:type="simple"><named-content content-type="geo-json" specific-use="{&#34;type&#34;:&#34;Point&#34;,&#34;coordinates&#34;:[83.066944,28.488333]}" id="NCID0EA3AE" xlink:type="simple">28°29'18"N, 83°4'1"E</named-content></named-content>, 2800–3350 m, 16 Aug. 1981, <italic>M. Farille 81-168</italic> (E). <bold>Bajura</bold>: Birseni – Porakya, 2250 m, 12 Aug. 1991, <italic>K.R. Rajbhandari 14829</italic> (KATH). <bold>Darchula</bold>: Dopakhe, Dandar – Dopakhe, rocky slope, 2200 m, 28 Aug. 1980, <italic>K.R. Rajbhandari &amp; K.J. Malla 5684</italic> (KATH). <bold>Dolkha</bold>: Gyalche Kharka – Thang Dingma, 3100 m, 1 Sep. 1983, <italic>K.R. Rajbhandari 9744</italic> (KATH); Bhitte Kharka – Patlo Pokhari, shady place in forest, 3700 m, 12 Sep. 1983, <italic>K.R. Rajbhandari 10123</italic> (KATH); Bhitte Kharka – Patlo Pokhari, 3800 m, 12 Sep. 1983, <italic>K.R. Rajbhandari 10164</italic> (KATH). <bold>Humla</bold>: Tambe Danda, 2750 m, Q. semecarpifolia forest, 15 Aug. 1977, <italic>K.R. Rajbhandari &amp; B. Roy 2268</italic> (KATH). <bold>Jumla</bold>: Jumla, <named-content xmlns:xlink="http://www.w3.org/1999/xlink" content-type="dwc:verbatimCoordinates" xlink:type="simple"><named-content content-type="geo-json" specific-use="{&#34;type&#34;:&#34;Point&#34;,&#34;coordinates&#34;:[82.183333,29.275278]}" id="NCID0EA4AE" xlink:type="simple">29°16'31"N, 82°11'0"E</named-content></named-content>, <italic>H. Tabata, K.R. Rajbhandari &amp; K. Tsuchiya 9327</italic> (KATH). <bold>Lalitpur</bold>: Phulchoki, <named-content xmlns:xlink="http://www.w3.org/1999/xlink" content-type="dwc:verbatimCoordinates" xlink:type="simple"><named-content content-type="geo-json" specific-use="{&#34;type&#34;:&#34;Point&#34;,&#34;coordinates&#34;:[85.401111,27.570556]}" id="NCID0EM4AE" xlink:type="simple">27°34'14"N, 85°24'4"E</named-content></named-content>, 2600 m, 14 Oct. 1990, <italic>K.R. Rajbhandari 4122</italic> (KATH). <bold>Mugu</bold>: Chankheli Lagna, <named-content xmlns:xlink="http://www.w3.org/1999/xlink" content-type="dwc:verbatimCoordinates" xlink:type="simple"><named-content content-type="geo-json" specific-use="{&#34;type&#34;:&#34;Point&#34;,&#34;coordinates&#34;:[82.114444,29.639167]}" id="NCID0EY4AE" xlink:type="simple">29°38'21"N, 82°6'52"E</named-content></named-content>, 3500 m, 9 Aug. 1979, <italic>K.R. Rajbhandari &amp; B. Roy 4445</italic> (KATH). <bold>Myagdi</bold>: Gurjakhani, North-West of Gurjakhani, <named-content xmlns:xlink="http://www.w3.org/1999/xlink" content-type="dwc:verbatimCoordinates" xlink:type="simple"><named-content content-type="geo-json" specific-use="{&#34;type&#34;:&#34;Point&#34;,&#34;coordinates&#34;:[83.216667,28.600000]}" id="NCID0EE5AE" xlink:type="simple">28°36'N, 83°13'E</named-content></named-content>, 3480–3490 m, 31 Jul. 1954, <italic>J.D.A. Stainton, W.R. Sykes &amp; L.H.J. Williams 3685</italic> (BM, E, K). <bold>Ramechhap</bold>: Khola Kharka – Thare, 3600 m, 22 Jul. 1985, <italic>H. Ohba et al. 60583</italic> (KATH); Bhandar – Deorali – Khasrubus – Shivalaya, 2600 m, <italic>H. Ohba et al. 62276</italic> (KATH). <bold>Rasuwa</bold>: Rupchet Kharka - Balchagam, 3200 m, 16 Aug. 1994, <italic>K.R. Rajbhandari 17910</italic> (KATH); Laurebina Yak, <named-content xmlns:xlink="http://www.w3.org/1999/xlink" content-type="dwc:verbatimCoordinates" xlink:type="simple"><named-content content-type="geo-json" specific-use="{&#34;type&#34;:&#34;Point&#34;,&#34;coordinates&#34;:[85.381111,28.092222]}" id="NCID0EC6AE" xlink:type="simple">28°5'32"N, 85°22'52"E</named-content></named-content>, 3450 m, 30 Jul. 1995, <italic>T. Hoshino et al. 9537289</italic> (KATH). <bold>Rukum</bold>: Sing Khola – Farkama 3636 m, 18 Sep. 1976, <italic>H. Tabata, K.R. Rajbhandari &amp; K. Tsuchiya 3720</italic> (KATH). <bold>Sankhuwasabha</bold>: Hile Ghot, <named-content xmlns:xlink="http://www.w3.org/1999/xlink" content-type="dwc:verbatimCoordinates" xlink:type="simple"><named-content content-type="geo-json" specific-use="{&#34;type&#34;:&#34;Point&#34;,&#34;coordinates&#34;:[87.433333,27.400000]}" id="NCID0ES6AE" xlink:type="simple">27°24'N, 87°26'E</named-content></named-content>, 3500 m, 20 Aug. 1972, <italic>J.F. Dobremez 1594</italic> (BM, E). <bold>Solu Khumbu</bold>: Imja Khola Valley, Omoga, sandy clay, floor of north-west/south-east river valley, west facing slope, mossy slope in shade, <named-content xmlns:xlink="http://www.w3.org/1999/xlink" content-type="dwc:verbatimCoordinates" xlink:type="simple"><named-content content-type="geo-json" specific-use="{&#34;type&#34;:&#34;Point&#34;,&#34;coordinates&#34;:[86.786111,27.843889]}" id="NCID0E56AE" xlink:type="simple">27°50'38"N, 86°47'10"E</named-content></named-content>, 3600–2300 m, 26 Sep. 2005, DNEP3 AX131 (E, KATH); Chaurikharka, Q.semecarpifolia forest, mossy slope, <named-content xmlns:xlink="http://www.w3.org/1999/xlink" content-type="dwc:verbatimCoordinates" xlink:type="simple"><named-content content-type="geo-json" specific-use="{&#34;type&#34;:&#34;Point&#34;,&#34;coordinates&#34;:[86.725278,27.696111]}" id="NCID0EHAAG" xlink:type="simple">27°41'46"N, 86°43'31"E</named-content></named-content>, 2729 m, 30 Sep. 2005, <italic>DNEP3 BY229</italic> (E, KATH); Dudh Kund – Samakang, <named-content xmlns:xlink="http://www.w3.org/1999/xlink" content-type="dwc:verbatimCoordinates" xlink:type="simple"><named-content content-type="geo-json" specific-use="{&#34;type&#34;:&#34;Point&#34;,&#34;coordinates&#34;:[86.833333,27.683333]}" id="NCID0ERAAG" xlink:type="simple">27°41'N, 86°50'E</named-content></named-content>, 3500 m, 24 Aug. 1995, <italic>F. Miyamoto et al. 9592410</italic> (E); Samakang Kharka <named-content xmlns:xlink="http://www.w3.org/1999/xlink" content-type="dwc:verbatimCoordinates" xlink:type="simple"><named-content content-type="geo-json" specific-use="{&#34;type&#34;:&#34;Point&#34;,&#34;coordinates&#34;:[86.833333,27.683333]}" id="NCID0E2AAG" xlink:type="simple">27°41'N, 86°50'E</named-content></named-content>, 3500 m, 24 Aug. 1995, <italic>F. Miyamoto et al. 9592410</italic> (KATH); Beni Kharka, 3100 m, 3 Sep. 1985, <italic>H. Ohba et al. 62035</italic> (KATH); Beni Kharka, 3600–2300 m, 2 Sep. 1985, <italic>H. Ohba et al. 61907</italic> (KATH); Loding, <named-content xmlns:xlink="http://www.w3.org/1999/xlink" content-type="dwc:verbatimCoordinates" xlink:type="simple"><named-content content-type="geo-json" specific-use="{&#34;type&#34;:&#34;Point&#34;,&#34;coordinates&#34;:[86.533333,27.533333]}" id="NCID0EJBAG" xlink:type="simple">27°32'N, 86°32'E</named-content></named-content>, 2700 m, 5 Sep. 1985, <italic>H. Ohba et al. 62108</italic> (KATH); <italic>62155</italic>; Pike Bhanjyang, 3700 m, 6 Sep. 1985, <italic>H. Ohba et al. 62155</italic> (KATH); Pike Dongshar, <tp:taxon-name><tp:taxon-name-part taxon-name-part-type="genus" reg="Rhododendron">Rhododendron</tp:taxon-name-part></tp:taxon-name> campanulatum thicket, <named-content xmlns:xlink="http://www.w3.org/1999/xlink" content-type="dwc:verbatimCoordinates" xlink:type="simple"><named-content content-type="geo-json" specific-use="{&#34;type&#34;:&#34;Point&#34;,&#34;coordinates&#34;:[86.450000,27.500000]}" id="NCID0E4BAG" xlink:type="simple">27°30'N, 86°27'E</named-content></named-content>, 2300–3600 m, 9 Sep. 1985, <italic>H. Ohba et al. 62192</italic> (KATH); Rangdu Kharka, <named-content xmlns:xlink="http://www.w3.org/1999/xlink" content-type="dwc:verbatimCoordinates" xlink:type="simple"><named-content content-type="geo-json" specific-use="{&#34;type&#34;:&#34;Point&#34;,&#34;coordinates&#34;:[86.800000,27.133333]}" id="NCID0EHCAG" xlink:type="simple">27°8'N, 86°48'E</named-content></named-content> 3550 m, 9 Aug. 1997, <italic>K.R. Rajbhandari 9740203</italic> (KATH); Tangnag – Mosom Kharka, in forest on mossy ground, 3700 m, 21 Aug. 1997, <italic>K.R. Rajbhandari 9740472</italic> (KATH); Beni – Tokchardingma, Basa Valley, <!--PageBreak --><named-content xmlns:xlink="http://www.w3.org/1999/xlink" content-type="dwc:verbatimCoordinates" xlink:type="simple"><named-content content-type="geo-json" specific-use="{&#34;type&#34;:&#34;Point&#34;,&#34;coordinates&#34;:[86.586944,27.549722]}" id="NCID0EUCAG" xlink:type="simple">27°32'59"N, 86°35'13"E</named-content></named-content>, 3750 m, 2 Aug. 1995, <italic>K. Tsuchiya 40841</italic> (KATH); Sengephuk, Beni VDC, 3580 m, 29 Aug. 1995, <italic>K. Tsuchiya 41782</italic> (KATH); Luminasa, Basa Valley, Beni, 3780 m, 8 Aug. 1995, <italic>K. Tsuchiya</italic> 42188 (KATH). <bold>Taplejung</bold>: forest ridge et Manedhanjang, N end of Milke Danda Ridge, <tp:taxon-name><tp:taxon-name-part taxon-name-part-type="genus" reg="Rhododendron">Rhododendron</tp:taxon-name-part></tp:taxon-name> / Bamboo forest, caespitose grass, <named-content xmlns:xlink="http://www.w3.org/1999/xlink" content-type="dwc:verbatimCoordinates" xlink:type="simple"><named-content content-type="geo-json" specific-use="{&#34;type&#34;:&#34;Point&#34;,&#34;coordinates&#34;:[87.466667,27.450000]}" id="NCID0EKDAG" xlink:type="simple">27°27'N, 87°28'E</named-content></named-content>, 3340 m, 22 Oct. 1991, <italic>D.G. Long et al. 966</italic> (E, KATH); Topke Gola, Arun-Tamur watershed S of Topke Gola, on slopes, <named-content xmlns:xlink="http://www.w3.org/1999/xlink" content-type="dwc:verbatimCoordinates" xlink:type="simple"><named-content content-type="geo-json" specific-use="{&#34;type&#34;:&#34;Point&#34;,&#34;coordinates&#34;:[87.583056,27.640278]}" id="NCID0EUDAG" xlink:type="simple">27°38'25"N, 87°34'59"E</named-content></named-content>, 3940 m, 13 Sep. 1956, <italic>J.D.A. Stainton 1728</italic> (BM, E).</p></tp:treatment-sec><ref-list><ref id="B2"><mixed-citation xmlns:xlink="http://www.w3.org/1999/xlink" xlink:type="simple"><person-group><name name-style="western"><surname>Bor</surname><given-names>NL</given-names></name></person-group> (<year>1960</year>) Grasses of Burma, Ceylon, India and Pakistan (excluding <tp:taxon-name><tp:taxon-name-part taxon-name-part-type="tribe">Bambuseae</tp:taxon-name-part></tp:taxon-name>). Pergamon Press, 767 pp.</mixed-citation></ref><ref id="B8"><mixed-citation xmlns:xlink="http://www.w3.org/1999/xlink" xlink:type="simple"><person-group><name name-style="western"><surname>Freitag</surname><given-names>H</given-names></name></person-group> (<year>1985</year>) <article-title>The genus <italic><tp:taxon-name><tp:taxon-name-part taxon-name-part-type="genus">Stipa</tp:taxon-name-part></tp:taxon-name></italic> (<tp:taxon-name><tp:taxon-name-part taxon-name-part-type="family">Gramineae</tp:taxon-name-part></tp:taxon-name>) in southwest and south Asia.</article-title><source>Notes from the Royal Botanic Garden Edinburgh</source><volume>42</volume>: <fpage>355</fpage>–<lpage>489</lpage>.</mixed-citation></ref><ref id="B43"><mixed-citation xmlns:xlink="http://www.w3.org/1999/xlink" xlink:type="simple"><person-group><name name-style="western"><surname>Wu</surname><given-names>ZL</given-names></name><name name-style="western"><surname>Phillips</surname><given-names>SM</given-names></name></person-group> (<year>2006</year>) <article-title>Tribe <tp:taxon-name><tp:taxon-name-part taxon-name-part-type="genus">Stipeae</tp:taxon-name-part></tp:taxon-name>.</article-title> In: <person-group><name name-style="western"><surname>Wu</surname><given-names>ZY</given-names></name><name name-style="western"><surname>Raven</surname><given-names>PH</given-names></name><name name-style="western"><surname>Hong</surname><given-names>DY</given-names></name></person-group> (<role>Ed.</role>) <issue-title>Flora of China (Poaceae), vol.</issue-title><source>22. Science Press Beijing and Missouri Botanical Garden Press St. Louis</source>, <fpage>188</fpage>–<lpage>212</lpage>.</mixed-citation></ref></ref-list></tp:taxon-treatment>
