# Supplementary material for: Synopsis of the tribe Stipeae (Poaceae) in Nepal
Source: PhytoKeys. 2019 Aug 19;128:97–119. doi: 10.3897/phytokeys.128.34637 (PMC6711933; doi:10.3897/phytokeys.128.34637)
Supplement: XML Treatment for Stipa breviflora [file phytokeys.128.34637-treatment4.xml]

<!DOCTYPE tp:taxon-treatment
  PUBLIC "-//TaxonX//DTD Taxonomic Treatment Publishing DTD v0 20100105//EN" "tax-treatment-NSO.dtd">
<tp:taxon-treatment xmlns:tp="http://www.plazi.org/taxpub"><tp:treatment-meta><kwd-group><label>Taxon classification</label><kwd><named-content xmlns:xlink="http://www.w3.org/1999/xlink" content-type="kingdom">Plantae</named-content></kwd><kwd><named-content xmlns:xlink="http://www.w3.org/1999/xlink" content-type="order">Poales</named-content></kwd><kwd><named-content xmlns:xlink="http://www.w3.org/1999/xlink" content-type="family">Poaceae</named-content></kwd></kwd-group><mixed-citation publication-type="journal"><person-group><name><surname>Nobis</surname><given-names>Marcin</given-names></name><name><surname>Gudkova</surname><given-names>Polina D.</given-names></name><name><surname>Pendry</surname><given-names>Colin A.</given-names></name></person-group><article-title>Synopsis of the tribe <tp:taxon-name><tp:taxon-name-part taxon-name-part-type="tribe" reg="Stipeae">Stipeae</tp:taxon-name-part></tp:taxon-name> (<tp:taxon-name><tp:taxon-name-part taxon-name-part-type="family">Poaceae</tp:taxon-name-part></tp:taxon-name>) in Nepal</article-title><source>PhytoKeys</source><day>19</day><month>8</month><year>2019</year><volume>128</volume><fpage>97</fpage><lpage>119</lpage><pub-id pub-id-type="doi">10.3897/phytokeys.128.34637</pub-id></mixed-citation></tp:treatment-meta><tp:nomenclature><tp:taxon-name><object-id xmlns:xlink="http://www.w3.org/1999/xlink" content-type="arpha" xlink:type="simple">8A8EE1A845E35A58B2ADDF8B36ED47FC</object-id>
              <tp:taxon-name-part taxon-name-part-type="genus" reg="Stipa">Stipa</tp:taxon-name-part>
              <tp:taxon-name-part taxon-name-part-type="species" reg="breviflora">breviflora</tp:taxon-name-part>
            </tp:taxon-name><tp:taxon-authority>Griseb., Nachr. Ges. Wiss. Göttingen, Math.-Phys. Kl. 3:82 (1868).</tp:taxon-authority><tp:nomenclature-citation-list><tp:nomenclature-citation><tp:taxon-name>
                  <tp:taxon-name-part taxon-name-part-type="genus" reg="Stipa"/>
                  <tp:taxon-name-part taxon-name-part-type="species" reg="breviflora"/>
                </tp:taxon-name><comment>= <tp:taxon-name><tp:taxon-name-part taxon-name-part-type="genus" reg="Stipa">S.</tp:taxon-name-part> <tp:taxon-name-part taxon-name-part-type="species" reg="aliciae">aliciae</tp:taxon-name-part></tp:taxon-name> Kanitz, Növényt. Gyujtesek Eredm. Grof Szechenyi Bela Keletazsiai Utjabol 61, t. 7 (1891). </comment></tp:nomenclature-citation></tp:nomenclature-citation-list></tp:nomenclature><tp:treatment-sec sec-type="material" id="SECID0ENLAG"><title>Type.</title><p>(China) Tibet, Gnari (Nari) Khorsum, <italic>Schlagentweit 7105</italic> (holotype GOET!, isotype LE!).</p></tp:treatment-sec><tp:treatment-sec sec-type="distribution" id="SECID0EVLAG"><title>General distribution.</title><p>China, Kyrgyzstan, N India, Mongolia, Nepal (<xref ref-type="bibr" rid="B9">Grubov 1982</xref>; <xref ref-type="bibr" rid="B39">Tzvelev 1968</xref>, <xref ref-type="bibr" rid="B40">1976</xref>; <xref ref-type="bibr" rid="B8">Freitag 1985</xref>; <xref ref-type="bibr" rid="B43">Wu and Phillips 2006</xref>).</p></tp:treatment-sec><tp:treatment-sec sec-type="distribution" id="SECID0EPMAG"><title>Distribution in Nepal.</title><p>Mustang.</p></tp:treatment-sec><tp:treatment-sec sec-type="habitat" id="SECID0EUMAG"><title>Habitat.</title><p>High altitude steppes, scree.</p></tp:treatment-sec><tp:treatment-sec sec-type="Altitudinal range" id="SECID0EZMAG"><title>Altitudinal range.</title><p>2750–3600 m.</p></tp:treatment-sec><tp:treatment-sec sec-type="Selected specimens studied" id="SECID0E5MAG"><title>Selected specimens studied.</title><p><bold>Mustang</bold>: Entre Jomsom et Kagbheni, dans la steppe aride a <italic><tp:taxon-name><tp:taxon-name-part taxon-name-part-type="genus" reg="Caragana">Caragana</tp:taxon-name-part> <tp:taxon-name-part taxon-name-part-type="species" reg="gerardiana">gerardiana</tp:taxon-name-part></tp:taxon-name></italic> et <italic><tp:taxon-name><tp:taxon-name-part taxon-name-part-type="genus" reg="Caragana">C.</tp:taxon-name-part> <tp:taxon-name-part taxon-name-part-type="species" reg="brevispina">brevispina</tp:taxon-name-part></tp:taxon-name></italic> (limite), <named-content xmlns:xlink="http://www.w3.org/1999/xlink" content-type="dwc:verbatimCoordinates" xlink:type="simple"><named-content content-type="geo-json" specific-use="{&#34;type&#34;:&#34;Point&#34;,&#34;coordinates&#34;:[83.724167,28.780833]}" id="NCID0E6NAG" xlink:type="simple">28°46'51"N, 83°43'27"E</named-content></named-content>, 2750 m, 17 Sep. 1981, <italic>M.A. Farille 81-362</italic> (E); Muktinath, on open slopes near cultivations, <named-content xmlns:xlink="http://www.w3.org/1999/xlink" content-type="dwc:verbatimCoordinates" xlink:type="simple"><named-content content-type="geo-json" specific-use="{&#34;type&#34;:&#34;Point&#34;,&#34;coordinates&#34;:[83.863056,28.816111]}" id="NCID0EJOAG" xlink:type="simple">28°48'58"N, 83°51'47"E</named-content></named-content>, 3640 m, 8 Jun 1954, <italic>J.D.A. Stainton, W.R. Sykes &amp; L.H.J Williams 5647</italic> (E, K).</p><!--PageBreak --></tp:treatment-sec><ref-list><ref id="B9"><mixed-citation xmlns:xlink="http://www.w3.org/1999/xlink" xlink:type="simple"><person-group><name name-style="western"><surname>Grubov</surname><given-names>VI</given-names></name></person-group> (<year>1982</year>) <source>Key to the vascular plants of Mongolia (with an atlas).</source><publisher-name>Nauka</publisher-name>, <publisher-loc>Leningrad</publisher-loc>, <size units="page">443 pp</size>.</mixed-citation></ref><ref id="B39"><mixed-citation xmlns:xlink="http://www.w3.org/1999/xlink" xlink:type="simple"><person-group><name name-style="western"><surname>Tzvelev</surname><given-names>NN</given-names></name></person-group> (<year>1968</year>) <article-title>Zlaki (<tp:taxon-name><tp:taxon-name-part taxon-name-part-type="family">Gramineae</tp:taxon-name-part></tp:taxon-name>).</article-title> In: <person-group><name name-style="western"><surname>Grubov</surname><given-names>VI</given-names></name></person-group> (<role>Ed.</role>) <issue-title>Rastieniya Centralnoi Azii.</issue-title><source>Po materialam Botanicheskogo Instituta im. VL Komarova (<tp:taxon-name><tp:taxon-name-part taxon-name-part-type="kingdom">Plantae</tp:taxon-name-part></tp:taxon-name> Asiae Centralis, secus materies Instituti botanici nomine VL Komarovii), vol. 4. Nauka, Leningrad</source>, <fpage>1</fpage>–<lpage>243</lpage>. [12 maps]</mixed-citation></ref><ref id="B40"><mixed-citation xmlns:xlink="http://www.w3.org/1999/xlink" xlink:type="simple"><person-group><name name-style="western"><surname>Tzvelev</surname><given-names>NN</given-names></name></person-group> (<year>1976</year>) <source>Grasses of the Soviet Union.</source><publisher-name>Nauka</publisher-name>, <publisher-loc>Leningrad</publisher-loc>, <size units="page">786 pp</size>.</mixed-citation></ref><ref id="B8"><mixed-citation xmlns:xlink="http://www.w3.org/1999/xlink" xlink:type="simple"><person-group><name name-style="western"><surname>Freitag</surname><given-names>H</given-names></name></person-group> (<year>1985</year>) <article-title>The genus <italic><tp:taxon-name><tp:taxon-name-part taxon-name-part-type="genus">Stipa</tp:taxon-name-part></tp:taxon-name></italic> (<tp:taxon-name><tp:taxon-name-part taxon-name-part-type="family">Gramineae</tp:taxon-name-part></tp:taxon-name>) in southwest and south Asia.</article-title><source>Notes from the Royal Botanic Garden Edinburgh</source><volume>42</volume>: <fpage>355</fpage>–<lpage>489</lpage>.</mixed-citation></ref><ref id="B43"><mixed-citation xmlns:xlink="http://www.w3.org/1999/xlink" xlink:type="simple"><person-group><name name-style="western"><surname>Wu</surname><given-names>ZL</given-names></name><name name-style="western"><surname>Phillips</surname><given-names>SM</given-names></name></person-group> (<year>2006</year>) <article-title>Tribe <tp:taxon-name><tp:taxon-name-part taxon-name-part-type="genus">Stipeae</tp:taxon-name-part></tp:taxon-name>.</article-title> In: <person-group><name name-style="western"><surname>Wu</surname><given-names>ZY</given-names></name><name name-style="western"><surname>Raven</surname><given-names>PH</given-names></name><name name-style="western"><surname>Hong</surname><given-names>DY</given-names></name></person-group> (<role>Ed.</role>) <issue-title>Flora of China (Poaceae), vol.</issue-title><source>22. Science Press Beijing and Missouri Botanical Garden Press St. Louis</source>, <fpage>188</fpage>–<lpage>212</lpage>.</mixed-citation></ref></ref-list></tp:taxon-treatment>
