# Supplementary material for: Synopsis of the tribe Stipeae (Poaceae) in Nepal
Source: PhytoKeys. 2019 Aug 19;128:97–119. doi: 10.3897/phytokeys.128.34637 (PMC6711933; doi:10.3897/phytokeys.128.34637)
Supplement: XML Treatment for Stipa klimesii [file phytokeys.128.34637-treatment5.xml]

<!DOCTYPE tp:taxon-treatment
  PUBLIC "-//TaxonX//DTD Taxonomic Treatment Publishing DTD v0 20100105//EN" "tax-treatment-NSO.dtd">
<tp:taxon-treatment xmlns:tp="http://www.plazi.org/taxpub"><tp:treatment-meta><kwd-group><label>Taxon classification</label><kwd><named-content xmlns:xlink="http://www.w3.org/1999/xlink" content-type="kingdom">Plantae</named-content></kwd><kwd><named-content xmlns:xlink="http://www.w3.org/1999/xlink" content-type="order">Poales</named-content></kwd><kwd><named-content xmlns:xlink="http://www.w3.org/1999/xlink" content-type="family">Poaceae</named-content></kwd></kwd-group><mixed-citation publication-type="journal"><person-group><name><surname>Nobis</surname><given-names>Marcin</given-names></name><name><surname>Gudkova</surname><given-names>Polina D.</given-names></name><name><surname>Pendry</surname><given-names>Colin A.</given-names></name></person-group><article-title>Synopsis of the tribe <tp:taxon-name><tp:taxon-name-part taxon-name-part-type="tribe" reg="Stipeae">Stipeae</tp:taxon-name-part></tp:taxon-name> (<tp:taxon-name><tp:taxon-name-part taxon-name-part-type="family">Poaceae</tp:taxon-name-part></tp:taxon-name>) in Nepal</article-title><source>PhytoKeys</source><day>19</day><month>8</month><year>2019</year><volume>128</volume><fpage>97</fpage><lpage>119</lpage><pub-id pub-id-type="doi">10.3897/phytokeys.128.34637</pub-id></mixed-citation></tp:treatment-meta><tp:nomenclature><tp:taxon-name><object-id xmlns:xlink="http://www.w3.org/1999/xlink" content-type="arpha" xlink:type="simple">B5D3632F036D53DB88547F8386323F45</object-id>
              <tp:taxon-name-part taxon-name-part-type="genus" reg="Stipa">Stipa</tp:taxon-name-part>
              <tp:taxon-name-part taxon-name-part-type="species" reg="klimesii">klimesii</tp:taxon-name-part>
            </tp:taxon-name><tp:taxon-authority>M.Nobis, Phytotaxa 174(3): 166–168 [174–176] (2014).</tp:taxon-authority><tp:nomenclature-citation-list><tp:nomenclature-citation><tp:taxon-name>
                  <tp:taxon-name-part taxon-name-part-type="genus" reg="Stipa"/>
                  <tp:taxon-name-part taxon-name-part-type="species" reg="klimesii"/>
                </tp:taxon-name><comment>= <tp:taxon-name><tp:taxon-name-part taxon-name-part-type="genus" reg="Stipa">Stipa</tp:taxon-name-part> <tp:taxon-name-part taxon-name-part-type="species" reg="basiplumosa">basiplumosa</tp:taxon-name-part></tp:taxon-name> Munro ex Hook. f., Fl. Brit. India 7(22): 229 (1896) <tp:taxon-name><tp:taxon-name-part taxon-name-part-type="genus" reg="Stipa"/><tp:taxon-name-part taxon-name-part-type="species" reg="basiplumosa"/><tp:taxon-name-part taxon-name-part-type="infraspecific-rank">var.</tp:taxon-name-part> <tp:taxon-name-part taxon-name-part-type="variety" reg="longearistata">longearistata</tp:taxon-name-part></tp:taxon-name> Munro ex Hook. f., Fl. Brit. India 7(22): 229 (1896). </comment></tp:nomenclature-citation></tp:nomenclature-citation-list></tp:nomenclature><tp:treatment-sec sec-type="material" id="SECID0EYQAG"><title>Type.</title><p>India, NW India, Jammu and Kashmir State, Ladakh, Indus Vy: Zhung (Leh), Ganglas – upper part, springs with drinking water, 3880–4000 m, 30 Jul. 2001, <named-content xmlns:xlink="http://www.w3.org/1999/xlink" content-type="dwc:verbatimCoordinates" xlink:type="simple"><named-content content-type="geo-json" specific-use="{&#34;type&#34;:&#34;Point&#34;,&#34;coordinates&#34;:[77.613333,34.205000]}" id="NCID0EBRAG" xlink:type="simple">34°12.3'N, 77°36.8'E</named-content></named-content>, <italic>L. Klimeš 1155, 1156</italic> (holotype KRA!, isotype PRA!).</p></tp:treatment-sec><tp:treatment-sec sec-type="distribution" id="SECID0EIRAG"><title>General distribution.</title><p>Bhutan, China (Tibet), India (Ladakh, Sikkim), Nepal, Pakistan, (<xref ref-type="bibr" rid="B18">Nobis et al. 2014</xref>, <xref ref-type="bibr" rid="B19">2015</xref>).</p></tp:treatment-sec><tp:treatment-sec sec-type="distribution" id="SECID0EWRAG"><title>Distribution in Nepal.</title><p>Mustang.</p></tp:treatment-sec><tp:treatment-sec sec-type="habitat" id="SECID0E2RAG"><title>Habitat.</title><p>High mountain steppes and alpine mats, among subalpine shrubs and on rocky ledges.</p></tp:treatment-sec><tp:treatment-sec sec-type="Altitudinal range" id="SECID0EASAG"><title>Altitudinal range.</title><p>3500–5000 m.</p></tp:treatment-sec><tp:treatment-sec sec-type="notes" id="SECID0EFSAG"><title>Notes.</title><p>These specimens were previously identified as <italic><tp:taxon-name><tp:taxon-name-part taxon-name-part-type="genus" reg="Stipa">S.</tp:taxon-name-part> <tp:taxon-name-part taxon-name-part-type="species" reg="roborowskyi">roborowskyi</tp:taxon-name-part></tp:taxon-name></italic>, but this species does not occur in Nepal. This species differs from <italic><tp:taxon-name><tp:taxon-name-part taxon-name-part-type="genus" reg="Stipa">S.</tp:taxon-name-part> <tp:taxon-name-part taxon-name-part-type="species" reg="klimesii">klimesii</tp:taxon-name-part></tp:taxon-name></italic> in having shorter ligules on the vegetative shoots [0.5–1.5(–2) vs. (2–)3.5–7.5(–9) mm], shorter anthecium [(6–)6.5–7.5(–7.7) vs. (7–)8.3–9.5(–10) mm] and shorter hairs on seta [(0.3)0.5–1.1(–1.4) vs. (1–)1.3–2(–2.3) mm long, respectively].</p></tp:treatment-sec><tp:treatment-sec sec-type="Selected specimens studied" id="SECID0EBTAG"><title>Selected specimens studied.</title><p><bold>Mustang</bold>: Damodar, on dry sandy slope, <named-content xmlns:xlink="http://www.w3.org/1999/xlink" content-type="dwc:verbatimCoordinates" xlink:type="simple"><named-content content-type="geo-json" specific-use="{&#34;type&#34;:&#34;Point&#34;,&#34;coordinates&#34;:[83.966667,29.183333]}" id="NCID0EMTAG" xlink:type="simple">29°11'N, 83°58'E</named-content></named-content>, 28 Jul. 1979, <italic>P.R. Shakya, S.R. Adhikari &amp; K.R. Amatya 5111</italic> (KATH); Kunda, <named-content xmlns:xlink="http://www.w3.org/1999/xlink" content-type="dwc:verbatimCoordinates" xlink:type="simple"><named-content content-type="geo-json" specific-use="{&#34;type&#34;:&#34;Point&#34;,&#34;coordinates&#34;:[84.157222,28.985833]}" id="NCID0EWTAG" xlink:type="simple">28°59'9"N, 84°9'26"E</named-content></named-content>, 4720–4740 m, 11 Aug. 2001, <italic>S. Noshiro, M. Amano &amp; T. Kurosawa 20104179</italic> (KATH).</p></tp:treatment-sec><ref-list><ref id="B18"><mixed-citation xmlns:xlink="http://www.w3.org/1999/xlink" xlink:type="simple"><person-group><name name-style="western"><surname>Nobis</surname><given-names>M</given-names></name><name name-style="western"><surname>Nobis</surname><given-names>A</given-names></name><name name-style="western"><surname>Nowak</surname><given-names>A</given-names></name><name name-style="western"><surname>Nowak</surname><given-names>S</given-names></name></person-group> (<year>2014</year>) <article-title><italic><tp:taxon-name><tp:taxon-name-part taxon-name-part-type="genus">Stipa</tp:taxon-name-part> <tp:taxon-name-part taxon-name-part-type="species">klimesii</tp:taxon-name-part></tp:taxon-name></italic> (<tp:taxon-name><tp:taxon-name-part taxon-name-part-type="family">Poaceae</tp:taxon-name-part></tp:taxon-name>), a new species from Western Himalayas (India).</article-title><source>Phytotaxa</source><volume>174</volume>(<issue>3</issue>): <fpage>173</fpage>–<lpage>180</lpage>. <ext-link xlink:type="simple" ext-link-type="doi" xlink:href="10.11646/phytotaxa.174.3.6">https://doi.org/10.11646/phytotaxa.174.3.6</ext-link></mixed-citation></ref><ref id="B19"><mixed-citation xmlns:xlink="http://www.w3.org/1999/xlink" xlink:type="simple"><person-group><name name-style="western"><surname>Nobis</surname><given-names>M</given-names></name><name name-style="western"><surname>Nowak</surname><given-names>A</given-names></name><name name-style="western"><surname>Ebel</surname><given-names>AL</given-names></name><name name-style="western"><surname>Nobis</surname><given-names>A</given-names></name><name name-style="western"><surname>Nowak</surname><given-names>S</given-names></name><name name-style="western"><surname>Gudkova</surname><given-names>PD</given-names></name><name name-style="western"><surname>Verkhozina</surname><given-names>AV</given-names></name><name name-style="western"><surname>Erst</surname><given-names>AS</given-names></name><name name-style="western"><surname>Łazarski</surname><given-names>G</given-names></name><name name-style="western"><surname>Olonova</surname><given-names>MV</given-names></name><name name-style="western"><surname>Piwowarczyk</surname><given-names>R</given-names></name><name name-style="western"><surname>Bobrov</surname><given-names>AA</given-names></name><name name-style="western"><surname>Khrustaleva</surname><given-names>IA</given-names></name><name name-style="western"><surname>Plášek</surname><given-names>V</given-names></name><name name-style="western"><surname>Silantyeva</surname><given-names>MM</given-names></name><name name-style="western"><surname>Zalewska-Gałosz</surname><given-names>J</given-names></name></person-group> (<year>2015</year>) <article-title>Contribution to the flora of asian and European countries: New national and regional vascular plant records, 3.</article-title><source>Acta Botanica Gallica</source><volume>162</volume>(<issue>2</issue>): <fpage>103</fpage>–<lpage>115</lpage>. <ext-link xlink:type="simple" ext-link-type="doi" xlink:href="10.1080/12538078.2015.1010105">https://doi.org/10.1080/12538078.2015.1010105</ext-link></mixed-citation></ref></ref-list></tp:taxon-treatment>
