# Supplementary material for: Synopsis of the tribe Stipeae (Poaceae) in Nepal
Source: PhytoKeys. 2019 Aug 19;128:97–119. doi: 10.3897/phytokeys.128.34637 (PMC6711933; doi:10.3897/phytokeys.128.34637)
Supplement: XML Treatment for Stipa krylovii [file phytokeys.128.34637-treatment6.xml]

<!DOCTYPE tp:taxon-treatment
  PUBLIC "-//TaxonX//DTD Taxonomic Treatment Publishing DTD v0 20100105//EN" "tax-treatment-NSO.dtd">
<tp:taxon-treatment xmlns:tp="http://www.plazi.org/taxpub"><tp:treatment-meta><kwd-group><label>Taxon classification</label><kwd><named-content xmlns:xlink="http://www.w3.org/1999/xlink" content-type="kingdom">Plantae</named-content></kwd><kwd><named-content xmlns:xlink="http://www.w3.org/1999/xlink" content-type="order">Poales</named-content></kwd><kwd><named-content xmlns:xlink="http://www.w3.org/1999/xlink" content-type="family">Poaceae</named-content></kwd></kwd-group><mixed-citation publication-type="journal"><person-group><name><surname>Nobis</surname><given-names>Marcin</given-names></name><name><surname>Gudkova</surname><given-names>Polina D.</given-names></name><name><surname>Pendry</surname><given-names>Colin A.</given-names></name></person-group><article-title>Synopsis of the tribe <tp:taxon-name><tp:taxon-name-part taxon-name-part-type="tribe" reg="Stipeae">Stipeae</tp:taxon-name-part></tp:taxon-name> (<tp:taxon-name><tp:taxon-name-part taxon-name-part-type="family">Poaceae</tp:taxon-name-part></tp:taxon-name>) in Nepal</article-title><source>PhytoKeys</source><day>19</day><month>8</month><year>2019</year><volume>128</volume><fpage>97</fpage><lpage>119</lpage><pub-id pub-id-type="doi">10.3897/phytokeys.128.34637</pub-id></mixed-citation></tp:treatment-meta><tp:nomenclature><tp:taxon-name><object-id xmlns:xlink="http://www.w3.org/1999/xlink" content-type="arpha" xlink:type="simple">41A6183EF4ED55F98282701FCECF19DC</object-id>
              <tp:taxon-name-part taxon-name-part-type="genus" reg="Stipa">Stipa</tp:taxon-name-part>
              <tp:taxon-name-part taxon-name-part-type="species" reg="krylovii">krylovii</tp:taxon-name-part>
            </tp:taxon-name><tp:taxon-authority>Roshev., Izv. Glavn. Bot. Sada S.S.S.R. 28: 379 (1929).</tp:taxon-authority><tp:nomenclature-citation-list><tp:nomenclature-citation><tp:taxon-name>
                  <tp:taxon-name-part taxon-name-part-type="genus" reg="Stipa"/>
                  <tp:taxon-name-part taxon-name-part-type="species" reg="krylovii"/>
                </tp:taxon-name><comment>≡ <tp:taxon-name><tp:taxon-name-part taxon-name-part-type="genus" reg="Stipa">S.</tp:taxon-name-part> <tp:taxon-name-part taxon-name-part-type="species" reg="sareptana">sareptana</tp:taxon-name-part> <tp:taxon-name-part taxon-name-part-type="infraspecific-rank">subsp.</tp:taxon-name-part> <tp:taxon-name-part taxon-name-part-type="subspecies" reg="krylovii">krylovii</tp:taxon-name-part></tp:taxon-name> (Roshev.) Cui, Fl. Xinjiang. 6: 299 (1996); </comment></tp:nomenclature-citation><tp:nomenclature-citation><tp:taxon-name>
                  <tp:taxon-name-part taxon-name-part-type="genus" reg="Stipa"/>
                  <tp:taxon-name-part taxon-name-part-type="species" reg="krylovii"/>
                </tp:taxon-name><comment>≡ <tp:taxon-name><tp:taxon-name-part taxon-name-part-type="genus" reg="Stipa">S.</tp:taxon-name-part> <tp:taxon-name-part taxon-name-part-type="species" reg="sareptana">sareptana</tp:taxon-name-part> <tp:taxon-name-part taxon-name-part-type="infraspecific-rank">var.</tp:taxon-name-part> <tp:taxon-name-part taxon-name-part-type="variety" reg="krylovii">krylovii</tp:taxon-name-part></tp:taxon-name> (Roshev.) Kuo &amp; Sun, Fl. Reipubl. Popularis Sin. 9(3): 275, pl. 65, f. 37–41 (1987). </comment></tp:nomenclature-citation><tp:nomenclature-citation><tp:taxon-name>
                  <tp:taxon-name-part taxon-name-part-type="genus" reg="Stipa"/>
                  <tp:taxon-name-part taxon-name-part-type="species" reg="krylovii"/>
                </tp:taxon-name><comment>= <tp:taxon-name><tp:taxon-name-part taxon-name-part-type="genus" reg="Stipa">S.</tp:taxon-name-part> <tp:taxon-name-part taxon-name-part-type="species" reg="capillata">capillata</tp:taxon-name-part> <tp:taxon-name-part taxon-name-part-type="infraspecific-rank">var.</tp:taxon-name-part> <tp:taxon-name-part taxon-name-part-type="variety" reg="coronata">coronata</tp:taxon-name-part></tp:taxon-name> Roshev., Fl. Aziat. Ross. 1(12): 168, pl. 8, 8b (1916); </comment></tp:nomenclature-citation><tp:nomenclature-citation><tp:taxon-name>
                  <tp:taxon-name-part taxon-name-part-type="genus" reg="Stipa"/>
                  <tp:taxon-name-part taxon-name-part-type="species" reg="krylovii"/>
                </tp:taxon-name><comment>= <tp:taxon-name><tp:taxon-name-part taxon-name-part-type="genus" reg="Stipa">S.</tp:taxon-name-part> <tp:taxon-name-part taxon-name-part-type="species" reg="densiflora">densiflora</tp:taxon-name-part></tp:taxon-name> P.A.Smirn., Repert. Spec. Nov. Regni Veg. 26: 265 (1929) hom. illeg. non Hughes; </comment></tp:nomenclature-citation><tp:nomenclature-citation><tp:taxon-name>
                  <tp:taxon-name-part taxon-name-part-type="genus" reg="Stipa"/>
                  <tp:taxon-name-part taxon-name-part-type="species" reg="krylovii"/>
                </tp:taxon-name><comment>= <tp:taxon-name><tp:taxon-name-part taxon-name-part-type="genus" reg="Stipa">S.</tp:taxon-name-part> <tp:taxon-name-part taxon-name-part-type="species" reg="densa">densa</tp:taxon-name-part></tp:taxon-name> P.A.Smirn., Del. sem. Hort. Bot. Univ. Mosquensis 15 (1930); </comment></tp:nomenclature-citation><tp:nomenclature-citation><tp:taxon-name>
                  <tp:taxon-name-part taxon-name-part-type="genus" reg="Stipa"/>
                  <tp:taxon-name-part taxon-name-part-type="species" reg="krylovii"/>
                </tp:taxon-name><comment>= <tp:taxon-name><tp:taxon-name-part taxon-name-part-type="genus" reg="Stipa">S.</tp:taxon-name-part> <tp:taxon-name-part taxon-name-part-type="species" reg="decipiens">decipiens</tp:taxon-name-part></tp:taxon-name> P.A.Smirn., Ucen. Zap. Moskovsk. Gosud. Univ. 2: 338 (1934). </comment></tp:nomenclature-citation></tp:nomenclature-citation-list></tp:nomenclature><tp:treatment-sec sec-type="material" id="SECID0EEYAG"><title>Type.</title><p>Selenginskaya Dauriya, gory mezhdu Temnikom i Dzhidoi, yugo-zapadnaya chast khr. Borgoiskogo, na sklonakh so stepnoi rastitelnostyu, 28 Jul. 1912, <italic>V. Smirnov 524</italic> (lectotype: LE!, designated by <xref ref-type="bibr" rid="B40">Tzvelev 1976</xref>).</p></tp:treatment-sec><tp:treatment-sec sec-type="distribution" id="SECID0EQYAG"><title>General distribution.</title><p>Widely distributed throughout Central Asia (Eastern Kazakhstan, Russia (Siberia: Altai, Khakasiya, Tuva, South Krasnoyarsk, Irkutsk, Buryatiya, Chita, South Yakutia); China (Gansu, Hebei, Nei Mongol, Ningxia, Qinghai, Shanxi, Xinjiang, Xizang), Mongolia, eastern Kyrgyzstan, Tajikistan (Pamir), North India, Nepal. (<xref ref-type="bibr" rid="B39">Tzvelev 1968</xref>, <xref ref-type="bibr" rid="B40">1976</xref>; <xref ref-type="bibr" rid="B8">Freitag 1985</xref>; <xref ref-type="bibr" rid="B43">Wu and Phillips 2006</xref>; <xref ref-type="bibr" rid="B10">Gudkova et al. 2017a</xref>, <xref ref-type="bibr" rid="B11">2017b</xref>).</p><!--PageBreak --></tp:treatment-sec><tp:treatment-sec sec-type="distribution" id="SECID0EPZAG"><title>Distribution in Nepal.</title><p>Mustang (<xref ref-type="bibr" rid="B10">Gudkova et al. 2017a</xref>).</p></tp:treatment-sec><tp:treatment-sec sec-type="habitat" id="SECID0EZZAG"><title>Habitat.</title><p>High mountain semi-desert.</p></tp:treatment-sec><tp:treatment-sec sec-type="Altitude range" id="SECID0E5ZAG"><title>Altitude range.</title><p>3900–4000 m.</p></tp:treatment-sec><tp:treatment-sec sec-type="notes" id="SECID0ED1AG"><title>Notes.</title><p>These specimens were previously identified as <italic><tp:taxon-name><tp:taxon-name-part taxon-name-part-type="genus" reg="Stipa">S.</tp:taxon-name-part> <tp:taxon-name-part taxon-name-part-type="species" reg="capillata">capillata</tp:taxon-name-part></tp:taxon-name></italic>, but this species does not occur in Nepal. <italic><tp:taxon-name><tp:taxon-name-part taxon-name-part-type="genus" reg="Stipa">Stipa</tp:taxon-name-part> <tp:taxon-name-part taxon-name-part-type="species" reg="krylovii">krylovii</tp:taxon-name-part></tp:taxon-name></italic> differs from <italic><tp:taxon-name><tp:taxon-name-part taxon-name-part-type="genus" reg="Stipa">S.</tp:taxon-name-part> <tp:taxon-name-part taxon-name-part-type="species" reg="capillata">capillata</tp:taxon-name-part></tp:taxon-name></italic> mainly in having a ring of hairs at the top of the lemma.</p></tp:treatment-sec><tp:treatment-sec sec-type="Selected specimens studied" id="SECID0EK2AG"><title>Selected specimens studied.</title><p><bold>Mustang</bold>: s.loc., on dry sandy ground, <named-content xmlns:xlink="http://www.w3.org/1999/xlink" content-type="dwc:verbatimCoordinates" xlink:type="simple"><named-content content-type="geo-json" specific-use="{&#34;type&#34;:&#34;Point&#34;,&#34;coordinates&#34;:[83.866667,29.233333]}" id="NCID0EV2AG" xlink:type="simple">29°14'N, 83°52'E</named-content></named-content>, 13000 ft, 3 Aug. 1954, <italic>Stainton</italic>, <italic>Sykes</italic>, <italic>Williams 2161</italic> (E, K, BM).</p></tp:treatment-sec><ref-list><ref id="B40"><mixed-citation xmlns:xlink="http://www.w3.org/1999/xlink" xlink:type="simple"><person-group><name name-style="western"><surname>Tzvelev</surname><given-names>NN</given-names></name></person-group> (<year>1976</year>) <source>Grasses of the Soviet Union.</source><publisher-name>Nauka</publisher-name>, <publisher-loc>Leningrad</publisher-loc>, <size units="page">786 pp</size>.</mixed-citation></ref><ref id="B39"><mixed-citation xmlns:xlink="http://www.w3.org/1999/xlink" xlink:type="simple"><person-group><name name-style="western"><surname>Tzvelev</surname><given-names>NN</given-names></name></person-group> (<year>1968</year>) <article-title>Zlaki (<tp:taxon-name><tp:taxon-name-part taxon-name-part-type="family">Gramineae</tp:taxon-name-part></tp:taxon-name>).</article-title> In: <person-group><name name-style="western"><surname>Grubov</surname><given-names>VI</given-names></name></person-group> (<role>Ed.</role>) <issue-title>Rastieniya Centralnoi Azii.</issue-title><source>Po materialam Botanicheskogo Instituta im. VL Komarova (<tp:taxon-name><tp:taxon-name-part taxon-name-part-type="kingdom">Plantae</tp:taxon-name-part></tp:taxon-name> Asiae Centralis, secus materies Instituti botanici nomine VL Komarovii), vol. 4. Nauka, Leningrad</source>, <fpage>1</fpage>–<lpage>243</lpage>. [12 maps]</mixed-citation></ref><ref id="B8"><mixed-citation xmlns:xlink="http://www.w3.org/1999/xlink" xlink:type="simple"><person-group><name name-style="western"><surname>Freitag</surname><given-names>H</given-names></name></person-group> (<year>1985</year>) <article-title>The genus <italic><tp:taxon-name><tp:taxon-name-part taxon-name-part-type="genus">Stipa</tp:taxon-name-part></tp:taxon-name></italic> (<tp:taxon-name><tp:taxon-name-part taxon-name-part-type="family">Gramineae</tp:taxon-name-part></tp:taxon-name>) in southwest and south Asia.</article-title><source>Notes from the Royal Botanic Garden Edinburgh</source><volume>42</volume>: <fpage>355</fpage>–<lpage>489</lpage>.</mixed-citation></ref><ref id="B43"><mixed-citation xmlns:xlink="http://www.w3.org/1999/xlink" xlink:type="simple"><person-group><name name-style="western"><surname>Wu</surname><given-names>ZL</given-names></name><name name-style="western"><surname>Phillips</surname><given-names>SM</given-names></name></person-group> (<year>2006</year>) <article-title>Tribe <tp:taxon-name><tp:taxon-name-part taxon-name-part-type="genus">Stipeae</tp:taxon-name-part></tp:taxon-name>.</article-title> In: <person-group><name name-style="western"><surname>Wu</surname><given-names>ZY</given-names></name><name name-style="western"><surname>Raven</surname><given-names>PH</given-names></name><name name-style="western"><surname>Hong</surname><given-names>DY</given-names></name></person-group> (<role>Ed.</role>) <issue-title>Flora of China (Poaceae), vol.</issue-title><source>22. Science Press Beijing and Missouri Botanical Garden Press St. Louis</source>, <fpage>188</fpage>–<lpage>212</lpage>.</mixed-citation></ref><ref id="B10"><mixed-citation xmlns:xlink="http://www.w3.org/1999/xlink" xlink:type="simple"><person-group><name name-style="western"><surname>Gudkova</surname><given-names>PD</given-names></name><name name-style="western"><surname>Olonova</surname><given-names>MV</given-names></name><name name-style="western"><surname>Feoktisov</surname><given-names>DS</given-names></name></person-group> (<year>2017a</year>) <article-title>The comparison of ecologo-climatic niches of two species feather grass <italic><tp:taxon-name><tp:taxon-name-part taxon-name-part-type="genus">Stipa</tp:taxon-name-part> <tp:taxon-name-part taxon-name-part-type="species">sareptana</tp:taxon-name-part></tp:taxon-name></italic> A.K. Becker and <italic><tp:taxon-name><tp:taxon-name-part taxon-name-part-type="genus">S.</tp:taxon-name-part> <tp:taxon-name-part taxon-name-part-type="species">krylovii</tp:taxon-name-part></tp:taxon-name></italic> Roshev. (<tp:taxon-name><tp:taxon-name-part taxon-name-part-type="family">Poaceae</tp:taxon-name-part></tp:taxon-name>).</article-title><source>Ukrainian Journal of Ecology</source><volume>7</volume>(<issue>4</issue>): <fpage>263</fpage>–<lpage>269</lpage>. <ext-link xlink:type="simple" ext-link-type="doi" xlink:href="10.15421/2017_115">https://doi.org/10.15421/2017_115</ext-link></mixed-citation></ref><ref id="B11"><mixed-citation xmlns:xlink="http://www.w3.org/1999/xlink" xlink:type="simple"><person-group><name name-style="western"><surname>Gudkova</surname><given-names>PD</given-names></name><name name-style="western"><surname>Pendry</surname><given-names>CA</given-names></name><name name-style="western"><surname>Nobis</surname><given-names>M</given-names></name><name name-style="western"><surname>Bayahmetov</surname><given-names>E</given-names></name></person-group> (<year>2017b</year>) <article-title><italic><tp:taxon-name><tp:taxon-name-part taxon-name-part-type="genus">Stipa</tp:taxon-name-part> <tp:taxon-name-part taxon-name-part-type="species">krylovii</tp:taxon-name-part></tp:taxon-name></italic> Roshev. (<tp:taxon-name><tp:taxon-name-part taxon-name-part-type="family">Poaceae</tp:taxon-name-part></tp:taxon-name>), a new record for the flora of Nepal.</article-title><source>Check List</source><volume>13</volume>(<issue>1</issue>): <fpage>2056</fpage>. <ext-link xlink:type="simple" ext-link-type="uri" xlink:href="https://biotaxa.org/cl/article/view/13.1.2056">https://biotaxa.org/cl/article/view/13.1.2056</ext-link></mixed-citation></ref></ref-list></tp:taxon-treatment>
