# Supplementary material for: Synopsis of the tribe Stipeae (Poaceae) in Nepal
Source: PhytoKeys. 2019 Aug 19;128:97–119. doi: 10.3897/phytokeys.128.34637 (PMC6711933; doi:10.3897/phytokeys.128.34637)
Supplement: XML Treatment for Stipa capillacea [file phytokeys.128.34637-treatment7.xml]

<!DOCTYPE tp:taxon-treatment
  PUBLIC "-//TaxonX//DTD Taxonomic Treatment Publishing DTD v0 20100105//EN" "tax-treatment-NSO.dtd">
<tp:taxon-treatment xmlns:tp="http://www.plazi.org/taxpub"><tp:treatment-meta><kwd-group><label>Taxon classification</label><kwd><named-content xmlns:xlink="http://www.w3.org/1999/xlink" content-type="kingdom">Plantae</named-content></kwd><kwd><named-content xmlns:xlink="http://www.w3.org/1999/xlink" content-type="order">Poales</named-content></kwd><kwd><named-content xmlns:xlink="http://www.w3.org/1999/xlink" content-type="family">Poaceae</named-content></kwd></kwd-group><mixed-citation publication-type="journal"><person-group><name><surname>Nobis</surname><given-names>Marcin</given-names></name><name><surname>Gudkova</surname><given-names>Polina D.</given-names></name><name><surname>Pendry</surname><given-names>Colin A.</given-names></name></person-group><article-title>Synopsis of the tribe <tp:taxon-name><tp:taxon-name-part taxon-name-part-type="tribe" reg="Stipeae">Stipeae</tp:taxon-name-part></tp:taxon-name> (<tp:taxon-name><tp:taxon-name-part taxon-name-part-type="family">Poaceae</tp:taxon-name-part></tp:taxon-name>) in Nepal</article-title><source>PhytoKeys</source><day>19</day><month>8</month><year>2019</year><volume>128</volume><fpage>97</fpage><lpage>119</lpage><pub-id pub-id-type="doi">10.3897/phytokeys.128.34637</pub-id></mixed-citation></tp:treatment-meta><tp:nomenclature><tp:taxon-name><object-id xmlns:xlink="http://www.w3.org/1999/xlink" content-type="arpha" xlink:type="simple">C9490C7C9EA55DAD993ABCAA85FD7536</object-id>
              <tp:taxon-name-part taxon-name-part-type="genus" reg="Stipa">Stipa</tp:taxon-name-part>
              <tp:taxon-name-part taxon-name-part-type="species" reg="capillacea">capillacea</tp:taxon-name-part>
            </tp:taxon-name><tp:taxon-authority>Keng, Sunyatsenia 6(2): 100, pl. 15 (1941).</tp:taxon-authority><tp:nomenclature-citation-list><tp:nomenclature-citation><tp:taxon-name>
                  <tp:taxon-name-part taxon-name-part-type="genus" reg="Stipa"/>
                  <tp:taxon-name-part taxon-name-part-type="species" reg="capillacea"/>
                </tp:taxon-name><comment>= <tp:taxon-name><tp:taxon-name-part taxon-name-part-type="genus" reg="Stipa">S.</tp:taxon-name-part> <tp:taxon-name-part taxon-name-part-type="species" reg="koelzii">koelzii</tp:taxon-name-part></tp:taxon-name> R.R.Stewart, Brittonia 5: 441 (1945). </comment></tp:nomenclature-citation></tp:nomenclature-citation-list></tp:nomenclature><tp:treatment-sec sec-type="material" id="SECID0EW4AG"><title>Type.</title><p>Open grass land in rear of Shaowusze Agricultural Station, Taining district, Sikang province, 22 Jul. 1940, <italic>K.L. Chü 7449</italic> (holotype: N, isotype: PE!).</p></tp:treatment-sec><tp:treatment-sec sec-type="distribution" id="SECID0E54AG"><title>General distribution.</title><p>Bhutan, S China, N India, Nepal, Pakistan, (<xref ref-type="bibr" rid="B8">Freitag 1985</xref>; <xref ref-type="bibr" rid="B23">Noltie 2000</xref>; <xref ref-type="bibr" rid="B43">Wu and Phillips 2006</xref>).</p></tp:treatment-sec><tp:treatment-sec sec-type="distribution" id="SECID0EQ5AG"><title>Distribution in Nepal.</title><p>Mustang, Rasuwa, Solukhumbu.</p></tp:treatment-sec><tp:treatment-sec sec-type="habitat" id="SECID0EV5AG"><title>Habitat.</title><p>Alpine meadows.</p></tp:treatment-sec><tp:treatment-sec sec-type="Altitudinal range" id="SECID0E15AG"><title>Altitudinal range.</title><p>2800–4100 m.</p></tp:treatment-sec><tp:treatment-sec sec-type="notes" id="SECID0E65AG"><title>Note.</title><p>These specimens were previously identified as <italic><tp:taxon-name><tp:taxon-name-part taxon-name-part-type="genus" reg="Stipa">Stipa</tp:taxon-name-part> <tp:taxon-name-part taxon-name-part-type="species" reg="consanguinea">consanguinea</tp:taxon-name-part></tp:taxon-name></italic>, but this species does not occur in Nepal. <italic><tp:taxon-name><tp:taxon-name-part taxon-name-part-type="genus" reg="Stipa">Stipa</tp:taxon-name-part> <tp:taxon-name-part taxon-name-part-type="species" reg="capillacea">capillacea</tp:taxon-name-part></tp:taxon-name></italic> differs from other species of the genus in awns twisted together at top of panicle.</p></tp:treatment-sec><tp:treatment-sec sec-type="Selected specimens studied" id="SECID0E26AG"><title>Selected specimens studied.</title><p><bold>Mustang</bold>: Kali Gandaki, Thulo Bugin, ESE Lete, S- facing steep slope, <named-content xmlns:xlink="http://www.w3.org/1999/xlink" content-type="dwc:verbatimCoordinates" xlink:type="simple"><named-content content-type="geo-json" specific-use="{&#34;type&#34;:&#34;Point&#34;,&#34;coordinates&#34;:[83.605556,28.634444]}" id="NCID0EGABG" xlink:type="simple">28°38'4"N, 83°36'20"E</named-content></named-content>, 2820 m, 10 Oct. 1977, <italic>G. Miehe 762b</italic> (BM); at edge of field, 13000 ft, 3 Aug. 1954, <italic>J.D.A. Stainton, W.R. Sykes &amp; L.H.J. Williams 2150</italic> (BM, K); <bold>Rasuwa</bold>: Langtang, <named-content xmlns:xlink="http://www.w3.org/1999/xlink" content-type="dwc:verbatimCoordinates" xlink:type="simple"><named-content content-type="geo-json" specific-use="{&#34;type&#34;:&#34;Point&#34;,&#34;coordinates&#34;:[85.050000,28.216667]}" id="NCID0E2ABG" xlink:type="simple">28°13'N, 85°3'E</named-content></named-content>, 3900 m, 7 Aug. 1970 <italic>J.F. Dobremez 522</italic> (BM, E); Kyanjin Gompa, <named-content xmlns:xlink="http://www.w3.org/1999/xlink" content-type="dwc:verbatimCoordinates" xlink:type="simple"><named-content content-type="geo-json" specific-use="{&#34;type&#34;:&#34;Point&#34;,&#34;coordinates&#34;:[85.566944,28.211667]}" id="NCID0EFBBG" xlink:type="simple">28°12'42"N, 85°34'1"E</named-content></named-content> 11500–12500 ft, 10 Aug. 1969, <italic>A. Richard 103</italic> (BM); Ganesh Himal, <named-content xmlns:xlink="http://www.w3.org/1999/xlink" content-type="dwc:verbatimCoordinates" xlink:type="simple"><named-content content-type="geo-json" specific-use="{&#34;type&#34;:&#34;Point&#34;,&#34;coordinates&#34;:[85.166667,28.333333]}" id="NCID0EPBBG" xlink:type="simple">28°20'N, 85°10'E</named-content></named-content>, Apr. 1975 - May 1975, <italic>B. Yon 252</italic> (E). <bold>Solukhumbu</bold>: Orsho, east facing slope open ground, grazed area with scattered Juniperus indica, <named-content xmlns:xlink="http://www.w3.org/1999/xlink" content-type="dwc:verbatimCoordinates" xlink:type="simple"><named-content content-type="geo-json" specific-use="{&#34;type&#34;:&#34;Point&#34;,&#34;coordinates&#34;:[86.812222,27.870833]}" id="NCID0E2BBG" xlink:type="simple">27°52'15"N, 86°48'44"E</named-content></named-content>, 4100 m, 19 Sep. 2005, <italic>DNEP3 AX83</italic> (E, KATH).</p></tp:treatment-sec><ref-list><ref id="B8"><mixed-citation xmlns:xlink="http://www.w3.org/1999/xlink" xlink:type="simple"><person-group><name name-style="western"><surname>Freitag</surname><given-names>H</given-names></name></person-group> (<year>1985</year>) <article-title>The genus <italic><tp:taxon-name><tp:taxon-name-part taxon-name-part-type="genus">Stipa</tp:taxon-name-part></tp:taxon-name></italic> (<tp:taxon-name><tp:taxon-name-part taxon-name-part-type="family">Gramineae</tp:taxon-name-part></tp:taxon-name>) in southwest and south Asia.</article-title><source>Notes from the Royal Botanic Garden Edinburgh</source><volume>42</volume>: <fpage>355</fpage>–<lpage>489</lpage>.</mixed-citation></ref><ref id="B23"><mixed-citation xmlns:xlink="http://www.w3.org/1999/xlink" xlink:type="simple"><person-group><name name-style="western"><surname>Noltie</surname><given-names>HJ</given-names></name></person-group> (<year>2000</year>) The Grasses of Bhutan. Flora of Bhutan, vol. 3, part. 2. Royal Botanic Garden Edinburgh &amp; Royal Government of Bhutan, Edinburgh, 1–883.</mixed-citation></ref><ref id="B43"><mixed-citation xmlns:xlink="http://www.w3.org/1999/xlink" xlink:type="simple"><person-group><name name-style="western"><surname>Wu</surname><given-names>ZL</given-names></name><name name-style="western"><surname>Phillips</surname><given-names>SM</given-names></name></person-group> (<year>2006</year>) <article-title>Tribe <tp:taxon-name><tp:taxon-name-part taxon-name-part-type="genus">Stipeae</tp:taxon-name-part></tp:taxon-name>.</article-title> In: <person-group><name name-style="western"><surname>Wu</surname><given-names>ZY</given-names></name><name name-style="western"><surname>Raven</surname><given-names>PH</given-names></name><name name-style="western"><surname>Hong</surname><given-names>DY</given-names></name></person-group> (<role>Ed.</role>) <issue-title>Flora of China (Poaceae), vol.</issue-title><source>22. Science Press Beijing and Missouri Botanical Garden Press St. Louis</source>, <fpage>188</fpage>–<lpage>212</lpage>.</mixed-citation></ref></ref-list></tp:taxon-treatment>
