# Supplementary material for: Synopsis of the tribe Stipeae (Poaceae) in Nepal
Source: PhytoKeys. 2019 Aug 19;128:97–119. doi: 10.3897/phytokeys.128.34637 (PMC6711933; doi:10.3897/phytokeys.128.34637)
Supplement: XML Treatment for Ptilagrostis duthiei [file phytokeys.128.34637-treatment9.xml]

<!DOCTYPE tp:taxon-treatment
  PUBLIC "-//TaxonX//DTD Taxonomic Treatment Publishing DTD v0 20100105//EN" "tax-treatment-NSO.dtd">
<tp:taxon-treatment xmlns:tp="http://www.plazi.org/taxpub"><tp:treatment-meta><kwd-group><label>Taxon classification</label><kwd><named-content xmlns:xlink="http://www.w3.org/1999/xlink" content-type="kingdom">Plantae</named-content></kwd><kwd><named-content xmlns:xlink="http://www.w3.org/1999/xlink" content-type="order">Poales</named-content></kwd><kwd><named-content xmlns:xlink="http://www.w3.org/1999/xlink" content-type="family">Poaceae</named-content></kwd></kwd-group><mixed-citation publication-type="journal"><person-group><name><surname>Nobis</surname><given-names>Marcin</given-names></name><name><surname>Gudkova</surname><given-names>Polina D.</given-names></name><name><surname>Pendry</surname><given-names>Colin A.</given-names></name></person-group><article-title>Synopsis of the tribe <tp:taxon-name><tp:taxon-name-part taxon-name-part-type="tribe" reg="Stipeae">Stipeae</tp:taxon-name-part></tp:taxon-name> (<tp:taxon-name><tp:taxon-name-part taxon-name-part-type="family">Poaceae</tp:taxon-name-part></tp:taxon-name>) in Nepal</article-title><source>PhytoKeys</source><day>19</day><month>8</month><year>2019</year><volume>128</volume><fpage>97</fpage><lpage>119</lpage><pub-id pub-id-type="doi">10.3897/phytokeys.128.34637</pub-id></mixed-citation></tp:treatment-meta><tp:nomenclature><tp:taxon-name><object-id xmlns:xlink="http://www.w3.org/1999/xlink" content-type="arpha" xlink:type="simple">1BE31E1DD7FE5BC982CE9B0927828736</object-id>
              <tp:taxon-name-part taxon-name-part-type="genus" reg="Ptilagrostis">Ptilagrostis</tp:taxon-name-part>
              <tp:taxon-name-part taxon-name-part-type="species" reg="duthiei">duthiei</tp:taxon-name-part>
              <object-id xmlns:xlink="http://www.w3.org/1999/xlink" content-type="ipni" xlink:type="simple">urn:lsid:ipni.org:names:77200949-1</object-id>
            </tp:taxon-name><tp:taxon-authority>(Hook.f.) M.Nobis &amp; P.D.Gudkova</tp:taxon-authority><tp:taxon-status xmlns:xlink="http://www.w3.org/1999/xlink" xlink:type="simple">comb. nov.</tp:taxon-status><tp:nomenclature-citation-list><tp:nomenclature-citation><tp:taxon-name>
                  <tp:taxon-name-part taxon-name-part-type="genus" reg="Stipa">Stipa</tp:taxon-name-part> <tp:taxon-name-part taxon-name-part-type="species" reg="duthiei">duthiei</tp:taxon-name-part></tp:taxon-name><comment>Hook.f., Fl. Brit. India 7: 232, 1896. (Basionym).</comment></tp:nomenclature-citation><tp:nomenclature-citation><tp:taxon-name>
                  <tp:taxon-name-part taxon-name-part-type="genus" reg="Ptilagrostis"/>
                  <tp:taxon-name-part taxon-name-part-type="species" reg="duthiei"/>
                </tp:taxon-name><comment>≡ <tp:taxon-name><tp:taxon-name-part taxon-name-part-type="genus" reg="Achnatherum">Achnatherum</tp:taxon-name-part> <tp:taxon-name-part taxon-name-part-type="species" reg="duthiei">duthiei</tp:taxon-name-part></tp:taxon-name> (Hook.f.) Kuo &amp; Lu, Fl. Reipubl. Popularis Sin. 9(3): 322, pl. 80, f. 9–14 (1987). </comment></tp:nomenclature-citation></tp:nomenclature-citation-list></tp:nomenclature><tp:treatment-sec sec-type="material" id="SECID0EGKBG"><title>Type.</title><p>[India] Tehri Garwhal, Lekhus, below Srikanta, 12000–13000ft, 11 Aug. 1853, <italic>Duthie 273</italic> (holotype K 32097!).</p></tp:treatment-sec><tp:treatment-sec sec-type="distribution" id="SECID0EOKBG"><title>General distribution.</title><p>China, N India, Kashmir, Nepal (<xref ref-type="bibr" rid="B8">Freitag 1985</xref>; <xref ref-type="bibr" rid="B43">Wu and Phillips 2006</xref>).</p></tp:treatment-sec><tp:treatment-sec sec-type="distribution" id="SECID0E3KBG"><title>Distribution in Nepal.</title><p>Myagdi.</p></tp:treatment-sec><tp:treatment-sec sec-type="habitat" id="SECID0EBLBG"><title>Habitat.</title><p>Mountain shrublands.</p></tp:treatment-sec><tp:treatment-sec sec-type="Altitudinal range" id="SECID0EGLBG"><title>Altitudinal range.</title><p>3400–3800 m.</p></tp:treatment-sec><tp:treatment-sec sec-type="Selected specimens studied" id="SECID0ELLBG"><title>Selected specimens studied.</title><p><bold>Myagdi</bold>: North of Barse, among dwarf <tp:taxon-name><tp:taxon-name-part taxon-name-part-type="genus" reg="Rhododendron">Rhododendron</tp:taxon-name-part></tp:taxon-name>, 3940 m, [<named-content xmlns:xlink="http://www.w3.org/1999/xlink" content-type="dwc:verbatimCoordinates" xlink:type="simple"><named-content content-type="geo-json" specific-use="{&#34;type&#34;:&#34;Point&#34;,&#34;coordinates&#34;:[83.183333,28.583333]}" id="NCID0E3LBG" xlink:type="simple">28°35'N, 83°11'E</named-content></named-content>], 14 Aug. 1954, <italic>J.D.A. Stainton, W.R. Sykes &amp; L.H.J. Williams 3844</italic> (E 690624).</p></tp:treatment-sec><ref-list><ref id="B8"><mixed-citation xmlns:xlink="http://www.w3.org/1999/xlink" xlink:type="simple"><person-group><name name-style="western"><surname>Freitag</surname><given-names>H</given-names></name></person-group> (<year>1985</year>) <article-title>The genus <italic><tp:taxon-name><tp:taxon-name-part taxon-name-part-type="genus">Stipa</tp:taxon-name-part></tp:taxon-name></italic> (<tp:taxon-name><tp:taxon-name-part taxon-name-part-type="family">Gramineae</tp:taxon-name-part></tp:taxon-name>) in southwest and south Asia.</article-title><source>Notes from the Royal Botanic Garden Edinburgh</source><volume>42</volume>: <fpage>355</fpage>–<lpage>489</lpage>.</mixed-citation></ref><ref id="B43"><mixed-citation xmlns:xlink="http://www.w3.org/1999/xlink" xlink:type="simple"><person-group><name name-style="western"><surname>Wu</surname><given-names>ZL</given-names></name><name name-style="western"><surname>Phillips</surname><given-names>SM</given-names></name></person-group> (<year>2006</year>) <article-title>Tribe <tp:taxon-name><tp:taxon-name-part taxon-name-part-type="genus">Stipeae</tp:taxon-name-part></tp:taxon-name>.</article-title> In: <person-group><name name-style="western"><surname>Wu</surname><given-names>ZY</given-names></name><name name-style="western"><surname>Raven</surname><given-names>PH</given-names></name><name name-style="western"><surname>Hong</surname><given-names>DY</given-names></name></person-group> (<role>Ed.</role>) <issue-title>Flora of China (Poaceae), vol.</issue-title><source>22. Science Press Beijing and Missouri Botanical Garden Press St. Louis</source>, <fpage>188</fpage>–<lpage>212</lpage>.</mixed-citation></ref></ref-list></tp:taxon-treatment>
