# Supplementary material for: Synopsis of the tribe Stipeae (Poaceae) in Nepal
Source: PhytoKeys. 2019 Aug 19;128:97–119. doi: 10.3897/phytokeys.128.34637 (PMC6711933; doi:10.3897/phytokeys.128.34637)
Supplement: XML Treatment for Ptilagrostis dichotoma [file phytokeys.128.34637-treatment10.xml]

<!DOCTYPE tp:taxon-treatment
  PUBLIC "-//TaxonX//DTD Taxonomic Treatment Publishing DTD v0 20100105//EN" "tax-treatment-NSO.dtd">
<tp:taxon-treatment xmlns:tp="http://www.plazi.org/taxpub"><tp:treatment-meta><kwd-group><label>Taxon classification</label><kwd><named-content xmlns:xlink="http://www.w3.org/1999/xlink" content-type="kingdom">Plantae</named-content></kwd><kwd><named-content xmlns:xlink="http://www.w3.org/1999/xlink" content-type="order">Poales</named-content></kwd><kwd><named-content xmlns:xlink="http://www.w3.org/1999/xlink" content-type="family">Poaceae</named-content></kwd></kwd-group><mixed-citation publication-type="journal"><person-group><name><surname>Nobis</surname><given-names>Marcin</given-names></name><name><surname>Gudkova</surname><given-names>Polina D.</given-names></name><name><surname>Pendry</surname><given-names>Colin A.</given-names></name></person-group><article-title>Synopsis of the tribe <tp:taxon-name><tp:taxon-name-part taxon-name-part-type="tribe" reg="Stipeae">Stipeae</tp:taxon-name-part></tp:taxon-name> (<tp:taxon-name><tp:taxon-name-part taxon-name-part-type="family">Poaceae</tp:taxon-name-part></tp:taxon-name>) in Nepal</article-title><source>PhytoKeys</source><day>19</day><month>8</month><year>2019</year><volume>128</volume><fpage>97</fpage><lpage>119</lpage><pub-id pub-id-type="doi">10.3897/phytokeys.128.34637</pub-id></mixed-citation></tp:treatment-meta><tp:nomenclature><tp:taxon-name><object-id xmlns:xlink="http://www.w3.org/1999/xlink" content-type="arpha" xlink:type="simple">518A082CB22A55AF8CAFBBF7DE61A68B</object-id>
              <tp:taxon-name-part taxon-name-part-type="genus" reg="Ptilagrostis">Ptilagrostis</tp:taxon-name-part>
              <tp:taxon-name-part taxon-name-part-type="species" reg="dichotoma">dichotoma</tp:taxon-name-part>
            </tp:taxon-name><tp:taxon-authority>Keng ex Tzvelev, Rast. Tsentr. Azii 4: 43 (1968).</tp:taxon-authority></tp:nomenclature><tp:treatment-sec sec-type="material" id="SECID0ENNBG"><title>Type.</title><p>China, Kansu and Tsinghai border [in regione opp. Labrang], <italic>I.C. Wu 478</italic> (holotype N, isotype LE!).</p></tp:treatment-sec><tp:treatment-sec sec-type="distribution" id="SECID0EVNBG"><title>General distribution.</title><p>Bhutan, Birma, China (Tibet), N India, Nepal (<xref ref-type="bibr" rid="B43">Wu and Phillips 2006</xref>; Nobis et al. unpbl).</p></tp:treatment-sec><tp:treatment-sec sec-type="distribution" id="SECID0E6NBG"><title>Distribution in Nepal.</title><p>Bajhang, Bajura, Dolakha, Jumla, Mustang, Myagdi, Ramechhap, Rasuwa, Rukum, Solukhumbu.</p></tp:treatment-sec><tp:treatment-sec sec-type="habitat" id="SECID0EEOBG"><title>Habitat.</title><p>Alpine meadows, grassy mountain slopes.</p></tp:treatment-sec><tp:treatment-sec sec-type="Altitudinal range" id="SECID0EJOBG"><title>Altitudinal range.</title><p>3300–5000 m.</p></tp:treatment-sec><tp:treatment-sec sec-type="notes" id="SECID0EOOBG"><title>Note.</title><p>These specimens were previously identified as <italic><tp:taxon-name><tp:taxon-name-part taxon-name-part-type="genus" reg="Ptilagrostis">Ptilagrostis</tp:taxon-name-part> <tp:taxon-name-part taxon-name-part-type="species" reg="mongholica">mongholica</tp:taxon-name-part></tp:taxon-name></italic> [=<italic><tp:taxon-name><tp:taxon-name-part taxon-name-part-type="genus" reg="Stipa">Stipa</tp:taxon-name-part> <tp:taxon-name-part taxon-name-part-type="species" reg="mongholica">mongholica</tp:taxon-name-part></tp:taxon-name></italic>] (<xref ref-type="bibr" rid="B2">Bor 1960</xref>; <xref ref-type="bibr" rid="B8">Freitag 1985</xref>), but the two species are easily distinguished as <italic><tp:taxon-name><tp:taxon-name-part taxon-name-part-type="genus" reg="Ptilagrostis">P.</tp:taxon-name-part> <tp:taxon-name-part taxon-name-part-type="species" reg="dichotoma">dichotoma</tp:taxon-name-part></tp:taxon-name></italic> has a tuft of short hairs at the apex of anthers (glabrous in <italic><tp:taxon-name><tp:taxon-name-part taxon-name-part-type="genus" reg="Ptilagrostis">P.</tp:taxon-name-part> <tp:taxon-name-part taxon-name-part-type="species" reg="mongholica">mongholica</tp:taxon-name-part></tp:taxon-name></italic>). They are disjunctly distributed with <italic><tp:taxon-name><tp:taxon-name-part taxon-name-part-type="genus" reg="Ptilagrostis">P.</tp:taxon-name-part> <tp:taxon-name-part taxon-name-part-type="species" reg="dichotoma">dichotoma</tp:taxon-name-part></tp:taxon-name></italic> found in the mountains of southern-central Asia while <italic><tp:taxon-name><tp:taxon-name-part taxon-name-part-type="genus" reg="Ptilagrostis">P.</tp:taxon-name-part> <tp:taxon-name-part taxon-name-part-type="species" reg="mongholica">mongholica</tp:taxon-name-part></tp:taxon-name></italic> occurs mainly in the mountains of northern-central Asia; (<xref ref-type="bibr" rid="B39">Tzvelev 1968</xref>; <xref ref-type="bibr" rid="B43">Wu and Phillips 2006</xref>).</p><!--PageBreak --></tp:treatment-sec><tp:treatment-sec sec-type="Selected specimens studied" id="SECID0EHRBG"><title>Selected specimens studied.</title><p><bold>Bajhang</bold>: Manane Lekh <named-content xmlns:xlink="http://www.w3.org/1999/xlink" content-type="dwc:verbatimCoordinates" xlink:type="simple"><named-content content-type="geo-json" specific-use="{&#34;type&#34;:&#34;Point&#34;,&#34;coordinates&#34;:[80.993056,29.612500]}" id="NCID0ESRBG" xlink:type="simple">29°36'45"N, 80°59'35"E</named-content></named-content>, 3830 m, 14 Jul. 2009, Bajhang 09 20917078 (E, KATH); Saipal, <named-content xmlns:xlink="http://www.w3.org/1999/xlink" content-type="dwc:verbatimCoordinates" xlink:type="simple"><named-content content-type="geo-json" specific-use="{&#34;type&#34;:&#34;Point&#34;,&#34;coordinates&#34;:[81.218333,29.964167]}" id="NCID0E1RBG" xlink:type="simple">29°57'51"N, 81°13'6"E</named-content></named-content>, 3909 m, <italic>H. Tabata, K.R. Rajbhandari &amp; K. Tsuchiya 1808</italic> (KATH); Saipal, <named-content xmlns:xlink="http://www.w3.org/1999/xlink" content-type="dwc:verbatimCoordinates" xlink:type="simple"><named-content content-type="geo-json" specific-use="{&#34;type&#34;:&#34;Point&#34;,&#34;coordinates&#34;:[81.218333,29.964167]}" id="NCID0EESBG" xlink:type="simple">29°57'51"N, 81°13'6"E</named-content></named-content>, 30 Jul. 1976, <italic>H. Tabata, K.R. Rajbhandari &amp; K. Tsuchiya 4024</italic> (KATH); Saipal, <named-content xmlns:xlink="http://www.w3.org/1999/xlink" content-type="dwc:verbatimCoordinates" xlink:type="simple"><named-content content-type="geo-json" specific-use="{&#34;type&#34;:&#34;Point&#34;,&#34;coordinates&#34;:[81.218333,29.964167]}" id="NCID0EOSBG" xlink:type="simple">29°57'51"N, 81°13'6"E</named-content></named-content>, 31 Jul. 1976, <italic>H. Tabata, K.R. Rajbhandari &amp; K. Tsuchiya</italic> 4028 (KATH). <bold>Bajura</bold>: Chauki Lekh, <named-content xmlns:xlink="http://www.w3.org/1999/xlink" content-type="dwc:verbatimCoordinates" xlink:type="simple"><named-content content-type="geo-json" specific-use="{&#34;type&#34;:&#34;Point&#34;,&#34;coordinates&#34;:[81.634722,29.592778]}" id="NCID0E1SBG" xlink:type="simple">29°35'34"N, 81°38'5"E</named-content></named-content>, 4427 m, 15 Aug. 2017, <italic>BSH C42</italic>; Chauki Lekh, <named-content xmlns:xlink="http://www.w3.org/1999/xlink" content-type="dwc:verbatimCoordinates" xlink:type="simple"><named-content content-type="geo-json" specific-use="{&#34;type&#34;:&#34;Point&#34;,&#34;coordinates&#34;:[81.575000,29.621111]}" id="NCID0EETBG" xlink:type="simple">29°37'16"N, 81°34'30"E</named-content></named-content>, 4427 m, 16 Aug. 2017, <italic>BSH C52.</italic><bold>Dolakha</bold>: Dudh Kunda, 4550 m, 5 Sep. 1983, <italic>K.R. Rajbhandari 9915</italic> (KATH). <bold>Dolpa</bold>, Nahure, 14,000 ft, 24 Jun. 1952, <italic>Polunin, O.V., Sykes, W.R. &amp; Williams, L.H.J. 1434</italic>. <bold>Jumla</bold>: Maharigaon, 15,000 ft, 20 Jul. 1952, <italic>Polunin, O.V., Sykes, W.R. &amp; Williams, L.H.J. 226</italic>. <bold>Mustang</bold>: Muktinath Himal, Muktinath Range, <named-content xmlns:xlink="http://www.w3.org/1999/xlink" content-type="dwc:verbatimCoordinates" xlink:type="simple"><named-content content-type="geo-json" specific-use="{&#34;type&#34;:&#34;Point&#34;,&#34;coordinates&#34;:[83.887222,28.743611]}" id="NCID0EKUBG" xlink:type="simple">28°44'37"N, 83°53'14"E</named-content></named-content>, 480–5000 m, 18 Sep. 1981, <italic>M.A. Farille 81-415</italic> (E); Muktinath Himal, Muktinath Range, hab dans la praire alpine, <named-content xmlns:xlink="http://www.w3.org/1999/xlink" content-type="dwc:verbatimCoordinates" xlink:type="simple"><named-content content-type="geo-json" specific-use="{&#34;type&#34;:&#34;Point&#34;,&#34;coordinates&#34;:[83.887222,28.743611]}" id="NCID0EUUBG" xlink:type="simple">28°44'37"N, 83°53'14"E</named-content></named-content>, 4800–5000 m, 18 Sep. 1981, <italic>M.A. Farille 81-415</italic> (E); Kaisang – Omang Kharka 3800 m, 1 Aug. 1996, <italic>K.R. Rajbhandari 9672251</italic> (KATH); Muktinath, <named-content xmlns:xlink="http://www.w3.org/1999/xlink" content-type="dwc:verbatimCoordinates" xlink:type="simple"><named-content content-type="geo-json" specific-use="{&#34;type&#34;:&#34;Point&#34;,&#34;coordinates&#34;:[83.863056,28.816111]}" id="NCID0EAVBG" xlink:type="simple">28°48'58"N, 83°51'47"E</named-content></named-content>, 4180 m, 12 Oct. 1976, <italic>H. Tabata, K.R. Rajbhandari, K. Tsuchiya &amp; Y. Konno 6310</italic> (KATH); Muktinath, alpine grassland, <named-content xmlns:xlink="http://www.w3.org/1999/xlink" content-type="dwc:verbatimCoordinates" xlink:type="simple"><named-content content-type="geo-json" specific-use="{&#34;type&#34;:&#34;Point&#34;,&#34;coordinates&#34;:[83.863056,28.816111]}" id="NCID0EKVBG" xlink:type="simple">28°48'58"N, 83°51'47"E</named-content></named-content>, 4120 m, 12 Oct. 1976, <italic>H. Tabata, K.R. Rajbhandari, K. Tsuchiya &amp; Y. Konno 6342</italic> (KATH). <bold>Myagdi</bold>: <named-content xmlns:xlink="http://www.w3.org/1999/xlink" content-type="dwc:verbatimCoordinates" xlink:type="simple"><named-content content-type="geo-json" specific-use="{&#34;type&#34;:&#34;Point&#34;,&#34;coordinates&#34;:[83.216667,28.533333]}" id="NCID0EWVBG" xlink:type="simple">28°32'0"N, 83°13'0"E</named-content></named-content>, 3360 m, 20 Sep. 1996, <italic>M. Mikage, R. Hirano, A. Takahashi &amp; K. Yonekura 9682900</italic> (KATH). <bold>Ramechhap</bold>: Thare Og, <named-content xmlns:xlink="http://www.w3.org/1999/xlink" content-type="dwc:verbatimCoordinates" xlink:type="simple"><named-content content-type="geo-json" specific-use="{&#34;type&#34;:&#34;Point&#34;,&#34;coordinates&#34;:[86.466667,27.750000]}" id="NCID0ECWBG" xlink:type="simple">27°45'N, 86°28'E</named-content></named-content> 24 Jul. 1985, <italic>H. Ohba, M. Wakabayashi, M. Suzuki, N. Kurosaki, K.R. Rajbhandari &amp; S.K. Wu 60657</italic> (KATH). <bold>Rasuwa</bold>: Gosainkund, <named-content xmlns:xlink="http://www.w3.org/1999/xlink" content-type="dwc:verbatimCoordinates" xlink:type="simple"><named-content content-type="geo-json" specific-use="{&#34;type&#34;:&#34;Point&#34;,&#34;coordinates&#34;:[85.414167,28.082778]}" id="NCID0EOWBG" xlink:type="simple">28°4'58"N, 85°24'51"E</named-content></named-content>, 4300 m, 27 Jul. 1995, <italic>T. Hoshino, K. Dan, H. Koba, Y. Omori, C.P. Rauniyar, M. Sato, P. Shrestha &amp; S. Takatsuki 9537190</italic> (KATH); Gosainkund, 4350 m, <named-content xmlns:xlink="http://www.w3.org/1999/xlink" content-type="dwc:verbatimCoordinates" xlink:type="simple"><named-content content-type="geo-json" specific-use="{&#34;type&#34;:&#34;Point&#34;,&#34;coordinates&#34;:[85.414167,28.082778]}" id="NCID0EYWBG" xlink:type="simple">28°4'58"N, 85°24'51"E</named-content></named-content>, 27 Jul. 1995, <italic>T. Hoshino, K. Dan, H. Koba, Y. Omori, C.P. Rauniyar, M. Sato, P. Shrestha &amp; S. Takatsuki 9537218</italic> (KATH); Gosainkund, <named-content xmlns:xlink="http://www.w3.org/1999/xlink" content-type="dwc:verbatimCoordinates" xlink:type="simple"><named-content content-type="geo-json" specific-use="{&#34;type&#34;:&#34;Point&#34;,&#34;coordinates&#34;:[85.414167,28.082778]}" id="NCID0ECXBG" xlink:type="simple">28°4'58"N, 85°24'51"E</named-content></named-content>, 4300 m, 28 Jul. 1995, <italic>T. Hoshino, K. Dan, H. Koba, Y. Omori, C.P. Rauniyar, M. Sato, P. Shrestha &amp; S. Takatsuki 9537221</italic>, <italic>9537</italic>–<italic>222</italic> (KATH). <bold>Rukum</bold>: Chalikhe Pahar, near Chalike Pahar, exposed south facing slopes, <named-content xmlns:xlink="http://www.w3.org/1999/xlink" content-type="dwc:verbatimCoordinates" xlink:type="simple"><named-content content-type="geo-json" specific-use="{&#34;type&#34;:&#34;Point&#34;,&#34;coordinates&#34;:[83.066667,28.666667]}" id="NCID0ESXBG" xlink:type="simple">28°40'N, 83°4'E</named-content></named-content>, 4240 m, 17 Jun 1954, <italic>J.D.A. Stainton, W.R. Sykes &amp; L.H.J. Williams 3163</italic> (E). <bold>Solukhumbu</bold>: Seto Pokhari (4810m) – Chhomalang Base Camp (4495), <named-content xmlns:xlink="http://www.w3.org/1999/xlink" content-type="dwc:verbatimCoordinates" xlink:type="simple"><named-content content-type="geo-json" specific-use="{&#34;type&#34;:&#34;Point&#34;,&#34;coordinates&#34;:[86.950000,27.783333]}" id="NCID0EFYBG" xlink:type="simple">27°47'N, 86°57'E</named-content></named-content>, 4810 m, 17 Aug. 1995, <italic>F. Miyamoto, M. Amano, H. Ikeda, C.M. Joshi, K. Arai &amp; T. Komatsu 9592313</italic> (E); Beni, alpine meadow, <named-content xmlns:xlink="http://www.w3.org/1999/xlink" content-type="dwc:verbatimCoordinates" xlink:type="simple"><named-content content-type="geo-json" specific-use="{&#34;type&#34;:&#34;Point&#34;,&#34;coordinates&#34;:[86.586944,27.549722]}" id="NCID0EPYBG" xlink:type="simple">27°32'59"N, 86°35'13"E</named-content></named-content> 4600 m, <italic>K. Tsuchiya 42693</italic> (KATH).</p></tp:treatment-sec><ref-list><ref id="B43"><mixed-citation xmlns:xlink="http://www.w3.org/1999/xlink" xlink:type="simple"><person-group><name name-style="western"><surname>Wu</surname><given-names>ZL</given-names></name><name name-style="western"><surname>Phillips</surname><given-names>SM</given-names></name></person-group> (<year>2006</year>) <article-title>Tribe <tp:taxon-name><tp:taxon-name-part taxon-name-part-type="genus">Stipeae</tp:taxon-name-part></tp:taxon-name>.</article-title> In: <person-group><name name-style="western"><surname>Wu</surname><given-names>ZY</given-names></name><name name-style="western"><surname>Raven</surname><given-names>PH</given-names></name><name name-style="western"><surname>Hong</surname><given-names>DY</given-names></name></person-group> (<role>Ed.</role>) <issue-title>Flora of China (Poaceae), vol.</issue-title><source>22. Science Press Beijing and Missouri Botanical Garden Press St. Louis</source>, <fpage>188</fpage>–<lpage>212</lpage>.</mixed-citation></ref><ref id="B2"><mixed-citation xmlns:xlink="http://www.w3.org/1999/xlink" xlink:type="simple"><person-group><name name-style="western"><surname>Bor</surname><given-names>NL</given-names></name></person-group> (<year>1960</year>) Grasses of Burma, Ceylon, India and Pakistan (excluding <tp:taxon-name><tp:taxon-name-part taxon-name-part-type="tribe">Bambuseae</tp:taxon-name-part></tp:taxon-name>). Pergamon Press, 767 pp.</mixed-citation></ref><ref id="B8"><mixed-citation xmlns:xlink="http://www.w3.org/1999/xlink" xlink:type="simple"><person-group><name name-style="western"><surname>Freitag</surname><given-names>H</given-names></name></person-group> (<year>1985</year>) <article-title>The genus <italic><tp:taxon-name><tp:taxon-name-part taxon-name-part-type="genus">Stipa</tp:taxon-name-part></tp:taxon-name></italic> (<tp:taxon-name><tp:taxon-name-part taxon-name-part-type="family">Gramineae</tp:taxon-name-part></tp:taxon-name>) in southwest and south Asia.</article-title><source>Notes from the Royal Botanic Garden Edinburgh</source><volume>42</volume>: <fpage>355</fpage>–<lpage>489</lpage>.</mixed-citation></ref><ref id="B39"><mixed-citation xmlns:xlink="http://www.w3.org/1999/xlink" xlink:type="simple"><person-group><name name-style="western"><surname>Tzvelev</surname><given-names>NN</given-names></name></person-group> (<year>1968</year>) <article-title>Zlaki (<tp:taxon-name><tp:taxon-name-part taxon-name-part-type="family">Gramineae</tp:taxon-name-part></tp:taxon-name>).</article-title> In: <person-group><name name-style="western"><surname>Grubov</surname><given-names>VI</given-names></name></person-group> (<role>Ed.</role>) <issue-title>Rastieniya Centralnoi Azii.</issue-title><source>Po materialam Botanicheskogo Instituta im. VL Komarova (<tp:taxon-name><tp:taxon-name-part taxon-name-part-type="kingdom">Plantae</tp:taxon-name-part></tp:taxon-name> Asiae Centralis, secus materies Instituti botanici nomine VL Komarovii), vol. 4. Nauka, Leningrad</source>, <fpage>1</fpage>–<lpage>243</lpage>. [12 maps]</mixed-citation></ref></ref-list></tp:taxon-treatment>
