# Supplementary material for: Synopsis of the tribe Stipeae (Poaceae) in Nepal
Source: PhytoKeys. 2019 Aug 19;128:97–119. doi: 10.3897/phytokeys.128.34637 (PMC6711933; doi:10.3897/phytokeys.128.34637)
Supplement: XML Treatment for Ptilagrostis yadongensis [file phytokeys.128.34637-treatment11.xml]

<!DOCTYPE tp:taxon-treatment
  PUBLIC "-//TaxonX//DTD Taxonomic Treatment Publishing DTD v0 20100105//EN" "tax-treatment-NSO.dtd">
<tp:taxon-treatment xmlns:tp="http://www.plazi.org/taxpub"><tp:treatment-meta><kwd-group><label>Taxon classification</label><kwd><named-content xmlns:xlink="http://www.w3.org/1999/xlink" content-type="kingdom">Plantae</named-content></kwd><kwd><named-content xmlns:xlink="http://www.w3.org/1999/xlink" content-type="order">Poales</named-content></kwd><kwd><named-content xmlns:xlink="http://www.w3.org/1999/xlink" content-type="family">Poaceae</named-content></kwd></kwd-group><mixed-citation publication-type="journal"><person-group><name><surname>Nobis</surname><given-names>Marcin</given-names></name><name><surname>Gudkova</surname><given-names>Polina D.</given-names></name><name><surname>Pendry</surname><given-names>Colin A.</given-names></name></person-group><article-title>Synopsis of the tribe <tp:taxon-name><tp:taxon-name-part taxon-name-part-type="tribe" reg="Stipeae">Stipeae</tp:taxon-name-part></tp:taxon-name> (<tp:taxon-name><tp:taxon-name-part taxon-name-part-type="family">Poaceae</tp:taxon-name-part></tp:taxon-name>) in Nepal</article-title><source>PhytoKeys</source><day>19</day><month>8</month><year>2019</year><volume>128</volume><fpage>97</fpage><lpage>119</lpage><pub-id pub-id-type="doi">10.3897/phytokeys.128.34637</pub-id></mixed-citation></tp:treatment-meta><tp:nomenclature><tp:taxon-name><object-id xmlns:xlink="http://www.w3.org/1999/xlink" content-type="arpha" xlink:type="simple">B5B8AF8B78065399A4AAFEED612B452E</object-id>
              <tp:taxon-name-part taxon-name-part-type="genus" reg="Ptilagrostis">Ptilagrostis</tp:taxon-name-part>
              <tp:taxon-name-part taxon-name-part-type="species" reg="yadongensis">yadongensis</tp:taxon-name-part>
            </tp:taxon-name><tp:taxon-authority>Keng &amp; Tang, J. SouthW. Agric. Univ. 4: 44 (1985).</tp:taxon-authority><tp:nomenclature-citation-list><tp:nomenclature-citation><tp:taxon-name>
                  <tp:taxon-name-part taxon-name-part-type="genus" reg="Ptilagrostis"/>
                  <tp:taxon-name-part taxon-name-part-type="species" reg="yadongensis"/>
                </tp:taxon-name><comment>≡ <tp:taxon-name><tp:taxon-name-part taxon-name-part-type="genus" reg="Ptilagrostis">Ptilagrostis</tp:taxon-name-part> <tp:taxon-name-part taxon-name-part-type="species" reg="macrospicula">macrospicula</tp:taxon-name-part></tp:taxon-name> Cai, Acta Bot. Boreal.-Occid. Sin. 23(11): 2018 (2003). superfl. name. </comment></tp:nomenclature-citation><tp:nomenclature-citation><tp:taxon-name>
                  <tp:taxon-name-part taxon-name-part-type="genus" reg="Ptilagrostis"/>
                  <tp:taxon-name-part taxon-name-part-type="species" reg="yadongensis"/>
                </tp:taxon-name><comment>= <tp:taxon-name><tp:taxon-name-part taxon-name-part-type="genus" reg="Stipa">Stipa</tp:taxon-name-part> <tp:taxon-name-part taxon-name-part-type="species" reg="milleri">milleri</tp:taxon-name-part></tp:taxon-name> Noltie, Edinburgh J. Bot. 56(2): 288 (1999); ≡ <tp:taxon-name><tp:taxon-name-part taxon-name-part-type="genus" reg="Ptilagrostis">Ptilagrostis</tp:taxon-name-part> <tp:taxon-name-part taxon-name-part-type="species" reg="milleri">milleri</tp:taxon-name-part></tp:taxon-name> (Noltie) M.Nobis &amp; A.Nobis, Nordic J. Bot. 31: 623 (2013). </comment></tp:nomenclature-citation></tp:nomenclature-citation-list></tp:nomenclature><tp:treatment-sec sec-type="material" id="SECID0E51BG"><title>Type.</title><p>China. Xizang: Yadong, 14 Sep. 1974, <italic>Qinghai-Xizang Exped. 74–2496</italic> (lapsus calami as <italic>74–2469</italic>; holotype HNWP, isotype PE).</p><!--PageBreak --></tp:treatment-sec><tp:treatment-sec sec-type="distribution" id="SECID0EJ2BG"><title>General distribution.</title><p>Bhutan, China (Tibet), Nepal (<xref ref-type="bibr" rid="B22">Noltie 1999</xref>; <xref ref-type="bibr" rid="B17">Nobis and Nobis 2013</xref>; <xref ref-type="bibr" rid="B19">Nobis et al. 2015</xref>; <xref ref-type="bibr" rid="B44">Zhang et al. 2016</xref>).</p></tp:treatment-sec><tp:treatment-sec sec-type="distribution" id="SECID0E62BG"><title>Distribution in Nepal.</title><p>Bajhang, Dolkha, Rasuwa, Solukhumbu.</p></tp:treatment-sec><tp:treatment-sec sec-type="habitat" id="SECID0EE3BG"><title>Habitat.</title><p>Alpine meadows, moist grassy places, under shrubs, swampy places, <italic><tp:taxon-name><tp:taxon-name-part taxon-name-part-type="genus" reg="Kobresia">Kobresia</tp:taxon-name-part></tp:taxon-name></italic> moors.</p></tp:treatment-sec><tp:treatment-sec sec-type="Altitudinal range" id="SECID0ER3BG"><title>Altitudinal range.</title><p>3600–4600 m.</p></tp:treatment-sec><tp:treatment-sec sec-type="notes" id="SECID0EW3BG"><title>Note.</title><p>These specimens were previously identified as <italic><tp:taxon-name><tp:taxon-name-part taxon-name-part-type="genus" reg="Ptilagrostis">P.</tp:taxon-name-part> <tp:taxon-name-part taxon-name-part-type="species" reg="concinna">concinna</tp:taxon-name-part></tp:taxon-name></italic> which also occurs in Nepal and which can be distinguished by its subequal glumes, lemma and palea. It has also been confused with <italic><tp:taxon-name><tp:taxon-name-part taxon-name-part-type="genus" reg="Ptilagrostis">Ptilagrostis</tp:taxon-name-part> <tp:taxon-name-part taxon-name-part-type="species" reg="bhutanica">bhutanica</tp:taxon-name-part></tp:taxon-name></italic> (Noltie) M.Nobis (basionym: <italic><tp:taxon-name><tp:taxon-name-part taxon-name-part-type="genus" reg="Stipa">Stipa</tp:taxon-name-part> <tp:taxon-name-part taxon-name-part-type="species" reg="bhutanica">bhutanica</tp:taxon-name-part></tp:taxon-name></italic><xref ref-type="bibr" rid="B22">Noltie 1999</xref>: 289; <xref ref-type="bibr" rid="B20">Nobis et al. 2016</xref>), from Bhutan and China. However, these two taxa differ in the upper part of the awn which is scabrous in <italic><tp:taxon-name><tp:taxon-name-part taxon-name-part-type="genus" reg="Ptilagrostis">P.</tp:taxon-name-part> <tp:taxon-name-part taxon-name-part-type="species" reg="bhutanica">bhutanica</tp:taxon-name-part></tp:taxon-name></italic> and shortly pilose (with hairs over 0.5 mm long) in <italic><tp:taxon-name><tp:taxon-name-part taxon-name-part-type="genus" reg="Ptilagrostis">P.</tp:taxon-name-part> <tp:taxon-name-part taxon-name-part-type="species" reg="yadongensis">yadongensis</tp:taxon-name-part></tp:taxon-name></italic>.</p></tp:treatment-sec><tp:treatment-sec sec-type="Selected specimens studied" id="SECID0E25BG"><title>Selected specimens studied.</title><p><bold>Bajhang</bold>: Saipal Aletsoura, <named-content xmlns:xlink="http://www.w3.org/1999/xlink" content-type="dwc:verbatimCoordinates" xlink:type="simple"><named-content content-type="geo-json" specific-use="{&#34;type&#34;:&#34;Point&#34;,&#34;coordinates&#34;:[81.218333,29.964167]}" id="NCID0EG6BG" xlink:type="simple">29°57'51"N, 81°13'6"E</named-content></named-content>, 4333 m, 31 Jul. 1976, <italic>H. Tabata, K.R. Rajbhandari &amp; K. Tsuchiya 1941</italic> (KATH). <bold>Dolkha</bold>: Rolwaling Dudh Kunda, 4520 m, 15 Jul. 1975, <italic>P.R. Shakya, K.R. Rajbhandari &amp; H.K. Saiju 75/2978</italic> (KATH). <bold>Rasuwa</bold>: Ya La, 3600 m, 29 July 1972, <italic>A.Maire, AMA 250</italic> (E); Upper Langtang, 4600 m, 30 Sep. 1986, G. Miehe 13090 (KATH). <bold>Solukhumbu</bold>, Chola Tsho, north side of lake, SE facing slope, rocks and sand near lakeside, Juniperus indica dwarf scrubland with Rhododedron setosum and Potentilla fruticosa, <named-content xmlns:xlink="http://www.w3.org/1999/xlink" content-type="dwc:verbatimCoordinates" xlink:type="simple"><named-content content-type="geo-json" specific-use="{&#34;type&#34;:&#34;Point&#34;,&#34;coordinates&#34;:[86.797222,27.921667]}" id="NCID0E16BG" xlink:type="simple">27°55'18"N, 86°47'50"E</named-content></named-content>, 4500 m, 21 Sep. 2005, <italic>DNEP3 AX98</italic> (E, KATH).</p></tp:treatment-sec><ref-list><ref id="B22"><mixed-citation xmlns:xlink="http://www.w3.org/1999/xlink" xlink:type="simple"><person-group><name name-style="western"><surname>Noltie</surname><given-names>HJ</given-names></name></person-group> (<year>1999</year>) <article-title>Notes relating to the flora of Bhutan: XXXVIII. <tp:taxon-name><tp:taxon-name-part taxon-name-part-type="family">Gramineae</tp:taxon-name-part></tp:taxon-name> I, tribe <tp:taxon-name><tp:taxon-name-part taxon-name-part-type="genus">Stipeae</tp:taxon-name-part></tp:taxon-name>.</article-title><source>Edinburgh Journal of Botany</source><volume>56</volume>(<issue>2</issue>): <fpage>285</fpage>–<lpage>292</lpage>. <ext-link xlink:type="simple" ext-link-type="doi" xlink:href="10.1017/S0960428600001141">https://doi.org/10.1017/S0960428600001141</ext-link></mixed-citation></ref><ref id="B17"><mixed-citation xmlns:xlink="http://www.w3.org/1999/xlink" xlink:type="simple"><person-group><name name-style="western"><surname>Nobis</surname><given-names>M</given-names></name><name name-style="western"><surname>Nobis</surname><given-names>A</given-names></name></person-group> (<year>2013</year>) <article-title><italic><tp:taxon-name><tp:taxon-name-part taxon-name-part-type="genus">Ptilagrostis</tp:taxon-name-part> <tp:taxon-name-part taxon-name-part-type="species">milleri</tp:taxon-name-part></tp:taxon-name></italic> comb. nov. (<tp:taxon-name><tp:taxon-name-part taxon-name-part-type="family">Poaceae</tp:taxon-name-part></tp:taxon-name>: <tp:taxon-name><tp:taxon-name-part taxon-name-part-type="genus">Stipeae</tp:taxon-name-part></tp:taxon-name>).</article-title><source>Nordic Journal of Botany</source><volume>31</volume>(<issue>5</issue>): <fpage>623</fpage>–<lpage>625</lpage>. <ext-link xlink:type="simple" ext-link-type="doi" xlink:href="10.1111/j.1756-1051.2013.00115.x">https://doi.org/10.1111/j.1756-1051.2013.00115.x</ext-link></mixed-citation></ref><ref id="B19"><mixed-citation xmlns:xlink="http://www.w3.org/1999/xlink" xlink:type="simple"><person-group><name name-style="western"><surname>Nobis</surname><given-names>M</given-names></name><name name-style="western"><surname>Nowak</surname><given-names>A</given-names></name><name name-style="western"><surname>Ebel</surname><given-names>AL</given-names></name><name name-style="western"><surname>Nobis</surname><given-names>A</given-names></name><name name-style="western"><surname>Nowak</surname><given-names>S</given-names></name><name name-style="western"><surname>Gudkova</surname><given-names>PD</given-names></name><name name-style="western"><surname>Verkhozina</surname><given-names>AV</given-names></name><name name-style="western"><surname>Erst</surname><given-names>AS</given-names></name><name name-style="western"><surname>Łazarski</surname><given-names>G</given-names></name><name name-style="western"><surname>Olonova</surname><given-names>MV</given-names></name><name name-style="western"><surname>Piwowarczyk</surname><given-names>R</given-names></name><name name-style="western"><surname>Bobrov</surname><given-names>AA</given-names></name><name name-style="western"><surname>Khrustaleva</surname><given-names>IA</given-names></name><name name-style="western"><surname>Plášek</surname><given-names>V</given-names></name><name name-style="western"><surname>Silantyeva</surname><given-names>MM</given-names></name><name name-style="western"><surname>Zalewska-Gałosz</surname><given-names>J</given-names></name></person-group> (<year>2015</year>) <article-title>Contribution to the flora of asian and European countries: New national and regional vascular plant records, 3.</article-title><source>Acta Botanica Gallica</source><volume>162</volume>(<issue>2</issue>): <fpage>103</fpage>–<lpage>115</lpage>. <ext-link xlink:type="simple" ext-link-type="doi" xlink:href="10.1080/12538078.2015.1010105">https://doi.org/10.1080/12538078.2015.1010105</ext-link></mixed-citation></ref><ref id="B44"><mixed-citation xmlns:xlink="http://www.w3.org/1999/xlink" xlink:type="simple"><person-group><name name-style="western"><surname>Zhang</surname><given-names>ZS</given-names></name><name name-style="western"><surname>Zhu</surname><given-names>XY</given-names></name><name name-style="western"><surname>Li</surname><given-names>LL</given-names></name><name name-style="western"><surname>Jiang</surname><given-names>SW</given-names></name><name name-style="western"><surname>Chen</surname><given-names>WL</given-names></name></person-group> (<year>2016</year>) <article-title>A new synonym of <italic><tp:taxon-name><tp:taxon-name-part taxon-name-part-type="genus">Ptilagrostis</tp:taxon-name-part> <tp:taxon-name-part taxon-name-part-type="species">yadongensis</tp:taxon-name-part></tp:taxon-name></italic> and a new record of <italic><tp:taxon-name><tp:taxon-name-part taxon-name-part-type="genus">Stipa</tp:taxon-name-part> <tp:taxon-name-part taxon-name-part-type="species">bhutanica</tp:taxon-name-part></tp:taxon-name></italic> to the flora of China (<tp:taxon-name><tp:taxon-name-part taxon-name-part-type="family">Poaceae</tp:taxon-name-part></tp:taxon-name>).</article-title><source>Phytotaxa</source><volume>272</volume>(<issue>1</issue>): <fpage>94</fpage>–<lpage>96</lpage>. <ext-link xlink:type="simple" ext-link-type="doi" xlink:href="10.11646/phytotaxa.272.1.7">https://doi.org/10.11646/phytotaxa.272.1.7</ext-link></mixed-citation></ref><ref id="B20"><mixed-citation xmlns:xlink="http://www.w3.org/1999/xlink" xlink:type="simple"><person-group><name name-style="western"><surname>Nobis</surname><given-names>M</given-names></name><name name-style="western"><surname>Nobis</surname><given-names>A</given-names></name><name name-style="western"><surname>Klichowska</surname><given-names>E</given-names></name><name name-style="western"><surname>Nowak</surname><given-names>A</given-names></name><name name-style="western"><surname>Nowak</surname><given-names>S</given-names></name><name name-style="western"><surname>Gudkova</surname><given-names>PD</given-names></name></person-group> (<year>2016</year>) <article-title><italic><tp:taxon-name><tp:taxon-name-part taxon-name-part-type="genus">Stipa</tp:taxon-name-part> <tp:taxon-name-part taxon-name-part-type="species">dickorei</tp:taxon-name-part></tp:taxon-name></italic> sp. nov. (<tp:taxon-name><tp:taxon-name-part taxon-name-part-type="family">Poaceae</tp:taxon-name-part></tp:taxon-name>), three new records and a checklist of feather-grasses of China.</article-title><source>Phytotaxa</source><volume>267</volume>(<issue>1</issue>): <fpage>29</fpage>–<lpage>39</lpage>. <ext-link xlink:type="simple" ext-link-type="doi" xlink:href="10.11646/phytotaxa.267.1.3">https://doi.org/10.11646/phytotaxa.267.1.3</ext-link></mixed-citation></ref></ref-list></tp:taxon-treatment>
