# Supplementary material for: Synopsis of the tribe Stipeae (Poaceae) in Nepal
Source: PhytoKeys. 2019 Aug 19;128:97–119. doi: 10.3897/phytokeys.128.34637 (PMC6711933; doi:10.3897/phytokeys.128.34637)
Supplement: XML Treatment for Achnatherum brandisii [file phytokeys.128.34637-treatment14.xml]

<!DOCTYPE tp:taxon-treatment
  PUBLIC "-//TaxonX//DTD Taxonomic Treatment Publishing DTD v0 20100105//EN" "tax-treatment-NSO.dtd">
<tp:taxon-treatment xmlns:tp="http://www.plazi.org/taxpub"><tp:treatment-meta><kwd-group><label>Taxon classification</label><kwd><named-content xmlns:xlink="http://www.w3.org/1999/xlink" content-type="kingdom">Plantae</named-content></kwd><kwd><named-content xmlns:xlink="http://www.w3.org/1999/xlink" content-type="order">Poales</named-content></kwd><kwd><named-content xmlns:xlink="http://www.w3.org/1999/xlink" content-type="family">Poaceae</named-content></kwd></kwd-group><mixed-citation publication-type="journal"><person-group><name><surname>Nobis</surname><given-names>Marcin</given-names></name><name><surname>Gudkova</surname><given-names>Polina D.</given-names></name><name><surname>Pendry</surname><given-names>Colin A.</given-names></name></person-group><article-title>Synopsis of the tribe <tp:taxon-name><tp:taxon-name-part taxon-name-part-type="tribe" reg="Stipeae">Stipeae</tp:taxon-name-part></tp:taxon-name> (<tp:taxon-name><tp:taxon-name-part taxon-name-part-type="family">Poaceae</tp:taxon-name-part></tp:taxon-name>) in Nepal</article-title><source>PhytoKeys</source><day>19</day><month>8</month><year>2019</year><volume>128</volume><fpage>97</fpage><lpage>119</lpage><pub-id pub-id-type="doi">10.3897/phytokeys.128.34637</pub-id></mixed-citation></tp:treatment-meta><tp:nomenclature><tp:taxon-name><object-id xmlns:xlink="http://www.w3.org/1999/xlink" content-type="arpha" xlink:type="simple">3D9DDBA3171558078E48A5CF71B2C084</object-id>
              <tp:taxon-name-part taxon-name-part-type="genus" reg="Achnatherum">Achnatherum</tp:taxon-name-part>
              <tp:taxon-name-part taxon-name-part-type="species" reg="brandisii">brandisii</tp:taxon-name-part>
            </tp:taxon-name><tp:taxon-authority>(Mez) Z.L.Wu, Acta Phytotax. Sin. 34: 154 (1996).</tp:taxon-authority><tp:nomenclature-citation-list><tp:nomenclature-citation><tp:taxon-name>
                  <tp:taxon-name-part taxon-name-part-type="genus" reg="Stipa">Stipa</tp:taxon-name-part> <tp:taxon-name-part taxon-name-part-type="species" reg="brandisii">brandisii</tp:taxon-name-part></tp:taxon-name><comment>Mez, Repert. Spec. Nov. Regni Veg. 17(13–18): 207 (1921) (Basionym).</comment></tp:nomenclature-citation><tp:nomenclature-citation><tp:taxon-name>
                  <tp:taxon-name-part taxon-name-part-type="genus" reg="Achnatherum"/>
                  <tp:taxon-name-part taxon-name-part-type="species" reg="brandisii"/>
                </tp:taxon-name><comment>= <tp:taxon-name><tp:taxon-name-part taxon-name-part-type="genus" reg="Stipa">Stipa</tp:taxon-name-part> <tp:taxon-name-part taxon-name-part-type="species" reg="subeffusa">subeffusa</tp:taxon-name-part></tp:taxon-name> Ohwi, Acta Phytotax. Geobot. 17: 15 (1957). </comment></tp:nomenclature-citation></tp:nomenclature-citation-list></tp:nomenclature><tp:treatment-sec sec-type="material" id="SECID0EOKAI"><title>Type.</title><p>[India] N. W. Himalaya, Kulla, Oct. 1876, <italic>Brandis</italic> 1005 (lectotype K 32092! selected and labeled by H. Freitag on 15 March 1984 but <bold>designated here</bold>).</p></tp:treatment-sec><tp:treatment-sec sec-type="distribution" id="SECID0E4KAI"><title>General distribution.</title><p>Afghanistan, Bhutan, China, NW India, Nepal, Pakistan (<xref ref-type="bibr" rid="B8">Freitag 1985</xref>; <xref ref-type="bibr" rid="B43">Wu and Phillips 2006</xref>).</p></tp:treatment-sec><tp:treatment-sec sec-type="distribution" id="SECID0ELLAI"><title>Distribution in Nepal.</title><p>Dolpa, Manang, Mustang.</p></tp:treatment-sec><tp:treatment-sec sec-type="habitat" id="SECID0EQLAI"><title>Habitat.</title><p>Open dry slopes, among shrubs and in Bamboo (<italic><tp:taxon-name><tp:taxon-name-part taxon-name-part-type="genus" reg="Sinarundinaria">Sinarundinaria</tp:taxon-name-part></tp:taxon-name></italic> sp.) thicket.</p></tp:treatment-sec><tp:treatment-sec sec-type="Altitudinal range" id="SECID0E4LAI"><title>Altitudinal range.</title><p>2400–4000 m.</p></tp:treatment-sec><tp:treatment-sec sec-type="notes" id="SECID0ECMAI"><title>Note.</title><p><italic><tp:taxon-name><tp:taxon-name-part taxon-name-part-type="genus" reg="Stipa">Stipa</tp:taxon-name-part> <tp:taxon-name-part taxon-name-part-type="species" reg="brandisii">brandisii</tp:taxon-name-part></tp:taxon-name></italic> was described by <xref ref-type="bibr" rid="B16">Mez (1921)</xref> based on a specimen housed at B but destroyed during the Second World War. In his original description of the species <xref ref-type="bibr" rid="B16">Mez (1921)</xref> reported that the species had been collected in ‘Western-Himalaya, Kulla ([by] Brandis)’, but did not provide further information about the date of specimen collection, number and place where it was housed. In the absence of the original material, the specimen at K (<ext-link xmlns:xlink="http://www.w3.org/1999/xlink" xlink:type="simple" ext-link-type="uri" xlink:href="http://apps.kew.org/herbcat/getImage.do?imageBarcode=K000032092">http://apps.kew.org/herbcat/getImage.do?imageBarcode=K000032092</ext-link>) was selected as lectotype by H. Freitag in 1984 and subsequently cited as the holotype (<xref ref-type="bibr" rid="B8">Freitag 1985</xref>). We designate this here as the lectotype.</p></tp:treatment-sec><tp:treatment-sec sec-type="Selected specimens studied" id="SECID0EKNAI"><title>Selected specimens studied.</title><p><bold>Dolpa</bold>: Above Chong, near Tibrikot Growing, among shrubs on open slopes, <named-content xmlns:xlink="http://www.w3.org/1999/xlink" content-type="dwc:verbatimCoordinates" xlink:type="simple"><named-content content-type="geo-json" specific-use="{&#34;type&#34;:&#34;Point&#34;,&#34;coordinates&#34;:[82.772778,29.027778]}" id="NCID0EVNAI" xlink:type="simple">29°1'40"N, 82°46'22"E</named-content></named-content>, 2580 m, 11 Sep. 1952, <italic>O.V. Polunin, W.R. Sykes &amp; L.H.J. Williams 3314</italic> (E). <bold>Manang</bold>: Humde, Bhraka, open place, 3400 m, Aug. 1983, <italic>K.R. Rajbhandari 8786</italic> (KATH); Boraga, Entre Braga et Ghyaru, <named-content xmlns:xlink="http://www.w3.org/1999/xlink" content-type="dwc:verbatimCoordinates" xlink:type="simple"><named-content content-type="geo-json" specific-use="{&#34;type&#34;:&#34;Point&#34;,&#34;coordinates&#34;:[84.039444,28.656667]}" id="NCID0EKOAI" xlink:type="simple">28°39'24"N, 84°2'22"E</named-content></named-content>, 3500 m, 22 Sep. 1981, <italic>M.A. Farille 81-486</italic> (E); Boraga, Entre Braga et Ghyaru, bois ouvert xerophile, <named-content xmlns:xlink="http://www.w3.org/1999/xlink" content-type="dwc:verbatimCoordinates" xlink:type="simple"><named-content content-type="geo-json" specific-use="{&#34;type&#34;:&#34;Point&#34;,&#34;coordinates&#34;:[84.039444,28.656667]}" id="NCID0EUOAI" xlink:type="simple">28°39'24"N, 84°2'22"E</named-content></named-content> 3500 m, 22 Sep. 1981, <italic>M.A. Farille 81-491</italic> (E); Boraga Annapurna Himal, Manang, Annapurna III, north-slope above Braga, on pastures, <named-content xmlns:xlink="http://www.w3.org/1999/xlink" content-type="dwc:verbatimCoordinates" xlink:type="simple"><named-content content-type="geo-json" specific-use="{&#34;type&#34;:&#34;Point&#34;,&#34;coordinates&#34;:[84.039444,28.656667]}" id="NCID0E5OAI" xlink:type="simple">28°39'24"N, 84°2'22"E</named-content></named-content>, 3850 m, 14 Oct. 1969, <italic>T. Wraber, 36404(502)</italic> (BM). <bold>Mustang</bold>: Versant de Muktinath Range, faisant face a Jomsom, 50 m au dessus du village Rochers [on <!--PageBreak -->rocks], environnement rocheux, mais dans les touffes d’epineux oub d’Artemisia, <named-content xmlns:xlink="http://www.w3.org/1999/xlink" content-type="dwc:verbatimCoordinates" xlink:type="simple"><named-content content-type="geo-json" specific-use="{&#34;type&#34;:&#34;Point&#34;,&#34;coordinates&#34;:[83.724167,28.780833]}" id="NCID0EMPAI" xlink:type="simple">28°46'51"N, 83°43'27"E</named-content></named-content>, 2750 m, 16 Sep. 1981, <italic>M.A. Farille 81-358</italic> (E); Ommang <named-content xmlns:xlink="http://www.w3.org/1999/xlink" content-type="dwc:verbatimCoordinates" xlink:type="simple"><named-content content-type="geo-json" specific-use="{&#34;type&#34;:&#34;Point&#34;,&#34;coordinates&#34;:[83.750000,28.733333]}" id="NCID0EWPAI" xlink:type="simple">28°44'N, 83°45'E</named-content></named-content>, 3600 m, 31 Jul. 1996, <italic>T. Hoshino, M. Amano, H. Koba, N. Miyoshi, K.R. Rajbhandari, M. Sato, P. Shrestha &amp; S. Takatsuki 9662100</italic> (KATH); Jomsom, <named-content xmlns:xlink="http://www.w3.org/1999/xlink" content-type="dwc:verbatimCoordinates" xlink:type="simple"><named-content content-type="geo-json" specific-use="{&#34;type&#34;:&#34;Point&#34;,&#34;coordinates&#34;:[83.724167,28.780833]}" id="NCID0EAQAI" xlink:type="simple">28°46'51"N, 83°43'27"E</named-content></named-content>, 3350 m, 31 Jul. 1996, <italic>T. Hoshino, M. Amano, H. Koba, N. Miyoshi, K.R. Rajbhandari, M. Sato, P. Shrestha &amp; S. Takatsuki 9670079</italic> (KATH); Kali Gandaki, Tangdung-Khola, S-facing, wind-blown slope, 2490–2480 m, Aug. 1977, <italic>G. Miehe</italic> (BM); Cha Lungpa, NE-facing slope, alpine pastures 3940 m, 27 July 1977, <italic>G. Miehe 351b</italic> (BM); NW of Tukche, valley of Yamkin Khola, in Bamboo (<tp:taxon-name><tp:taxon-name-part taxon-name-part-type="genus" reg="Sinarundinaria">Sinarundinaria</tp:taxon-name-part></tp:taxon-name> sp.) thicket, <named-content xmlns:xlink="http://www.w3.org/1999/xlink" content-type="dwc:verbatimCoordinates" xlink:type="simple"><named-content content-type="geo-json" specific-use="{&#34;type&#34;:&#34;Point&#34;,&#34;coordinates&#34;:[83.626389,28.687500]}" id="NCID0EUQAI" xlink:type="simple">28°41'15"N, 83°37'35"E</named-content></named-content>, 2840 m, 20 Sep. 1995, <italic>M. Mikage &amp; K. Yonekura 9552331</italic> (KATH); Tukucha (Kali Gandaki), 3180 m, [<named-content xmlns:xlink="http://www.w3.org/1999/xlink" content-type="dwc:verbatimCoordinates" xlink:type="simple"><named-content content-type="geo-json" specific-use="{&#34;type&#34;:&#34;Point&#34;,&#34;coordinates&#34;:[83.643611,28.709167]}" id="NCID0E5QAI" xlink:type="simple">28°42'33"N, 83°38'37"E</named-content></named-content>], 21 Aug. 1954, <italic>J.D.A. Stainton, W.R. Sykes &amp; L.H.J. Williams 7363</italic> (BM, E 619028); Tukucha, Kali Gandaki, amongst hillside shrubs, <named-content xmlns:xlink="http://www.w3.org/1999/xlink" content-type="dwc:verbatimCoordinates" xlink:type="simple"><named-content content-type="geo-json" specific-use="{&#34;type&#34;:&#34;Point&#34;,&#34;coordinates&#34;:[83.643611,28.709167]}" id="NCID0EPRAI" xlink:type="simple">28°42'33"N, 83°38'37"E</named-content></named-content>, 3030 m, 12 Sep. 1954, <italic>J.D.A. Stainton, W.R. Sykes &amp; L.H.J. Williams 7813</italic> (E); Chimgaon (N of Tukucha) Kali Gandaki, on dry slopes, <named-content xmlns:xlink="http://www.w3.org/1999/xlink" content-type="dwc:verbatimCoordinates" xlink:type="simple"><named-content content-type="geo-json" specific-use="{&#34;type&#34;:&#34;Point&#34;,&#34;coordinates&#34;:[83.679167,28.727222]}" id="NCID0EASAI" xlink:type="simple">28°43'38"N, 83°40'45"E</named-content></named-content>, 2880 m, 14 Sep. 1954, <italic>J.D.A. Stainton, W.R. Sykes &amp; L.H.J. Williams 9887</italic> (BM).</p></tp:treatment-sec><ref-list><ref id="B8"><mixed-citation xmlns:xlink="http://www.w3.org/1999/xlink" xlink:type="simple"><person-group><name name-style="western"><surname>Freitag</surname><given-names>H</given-names></name></person-group> (<year>1985</year>) <article-title>The genus <italic><tp:taxon-name><tp:taxon-name-part taxon-name-part-type="genus">Stipa</tp:taxon-name-part></tp:taxon-name></italic> (<tp:taxon-name><tp:taxon-name-part taxon-name-part-type="family">Gramineae</tp:taxon-name-part></tp:taxon-name>) in southwest and south Asia.</article-title><source>Notes from the Royal Botanic Garden Edinburgh</source><volume>42</volume>: <fpage>355</fpage>–<lpage>489</lpage>.</mixed-citation></ref><ref id="B43"><mixed-citation xmlns:xlink="http://www.w3.org/1999/xlink" xlink:type="simple"><person-group><name name-style="western"><surname>Wu</surname><given-names>ZL</given-names></name><name name-style="western"><surname>Phillips</surname><given-names>SM</given-names></name></person-group> (<year>2006</year>) <article-title>Tribe <tp:taxon-name><tp:taxon-name-part taxon-name-part-type="genus">Stipeae</tp:taxon-name-part></tp:taxon-name>.</article-title> In: <person-group><name name-style="western"><surname>Wu</surname><given-names>ZY</given-names></name><name name-style="western"><surname>Raven</surname><given-names>PH</given-names></name><name name-style="western"><surname>Hong</surname><given-names>DY</given-names></name></person-group> (<role>Ed.</role>) <issue-title>Flora of China (Poaceae), vol.</issue-title><source>22. Science Press Beijing and Missouri Botanical Garden Press St. Louis</source>, <fpage>188</fpage>–<lpage>212</lpage>.</mixed-citation></ref><ref id="B16"><mixed-citation xmlns:xlink="http://www.w3.org/1999/xlink" xlink:type="simple"><person-group><name name-style="western"><surname>Mez</surname><given-names>C</given-names></name></person-group> (<year>1921</year>) <article-title><italic><tp:taxon-name><tp:taxon-name-part taxon-name-part-type="family">Gramineae</tp:taxon-name-part></tp:taxon-name> novae vel minus cognitae</italic>. Repert. Spec. Nov. Regni Veg.</article-title><volume>17</volume>: <fpage>204</fpage>–<lpage>214</lpage>. <ext-link xlink:type="simple" ext-link-type="doi" xlink:href="10.1002/fedr.19210171310">https://doi.org/10.1002/fedr.19210171310</ext-link></mixed-citation></ref></ref-list></tp:taxon-treatment>
