# Supplementary material for: Synopsis of the tribe Stipeae (Poaceae) in Nepal
Source: PhytoKeys. 2019 Aug 19;128:97–119. doi: 10.3897/phytokeys.128.34637 (PMC6711933; doi:10.3897/phytokeys.128.34637)
Supplement: XML Treatment for Achnatherum jacquemontii [file phytokeys.128.34637-treatment15.xml]

<!DOCTYPE tp:taxon-treatment
  PUBLIC "-//TaxonX//DTD Taxonomic Treatment Publishing DTD v0 20100105//EN" "tax-treatment-NSO.dtd">
<tp:taxon-treatment xmlns:tp="http://www.plazi.org/taxpub"><tp:treatment-meta><kwd-group><label>Taxon classification</label><kwd><named-content xmlns:xlink="http://www.w3.org/1999/xlink" content-type="kingdom">Plantae</named-content></kwd><kwd><named-content xmlns:xlink="http://www.w3.org/1999/xlink" content-type="order">Poales</named-content></kwd><kwd><named-content xmlns:xlink="http://www.w3.org/1999/xlink" content-type="family">Poaceae</named-content></kwd></kwd-group><mixed-citation publication-type="journal"><person-group><name><surname>Nobis</surname><given-names>Marcin</given-names></name><name><surname>Gudkova</surname><given-names>Polina D.</given-names></name><name><surname>Pendry</surname><given-names>Colin A.</given-names></name></person-group><article-title>Synopsis of the tribe <tp:taxon-name><tp:taxon-name-part taxon-name-part-type="tribe" reg="Stipeae">Stipeae</tp:taxon-name-part></tp:taxon-name> (<tp:taxon-name><tp:taxon-name-part taxon-name-part-type="family">Poaceae</tp:taxon-name-part></tp:taxon-name>) in Nepal</article-title><source>PhytoKeys</source><day>19</day><month>8</month><year>2019</year><volume>128</volume><fpage>97</fpage><lpage>119</lpage><pub-id pub-id-type="doi">10.3897/phytokeys.128.34637</pub-id></mixed-citation></tp:treatment-meta><tp:nomenclature><tp:taxon-name><object-id xmlns:xlink="http://www.w3.org/1999/xlink" content-type="arpha" xlink:type="simple">4269492C9CB159AABEA0C2FCE8A68D94</object-id>
              <tp:taxon-name-part taxon-name-part-type="genus" reg="Achnatherum">Achnatherum</tp:taxon-name-part>
              <tp:taxon-name-part taxon-name-part-type="species" reg="jacquemontii">jacquemontii</tp:taxon-name-part>
            </tp:taxon-name><tp:taxon-authority>(Jaub. &amp; Spach) P.C.Kuo &amp; S.L.Lu, Fl. Reipubl. Popularis Sin. 9(3): 323, pl. 80, f. 15–19 (1987)</tp:taxon-authority><tp:nomenclature-citation-list><tp:nomenclature-citation><tp:taxon-name>
                  <tp:taxon-name-part taxon-name-part-type="genus" reg="Stipa">Stipa</tp:taxon-name-part> <tp:taxon-name-part taxon-name-part-type="species" reg="jacquemontii">jacquemontii</tp:taxon-name-part></tp:taxon-name><comment>Jaub. &amp; Spach, Ill. Pl. Orient. 4: 60, pl. 339 (1851) (Basionym).</comment></tp:nomenclature-citation><tp:nomenclature-citation><tp:taxon-name>
                  <tp:taxon-name-part taxon-name-part-type="genus" reg="Stipa"/>
                  <tp:taxon-name-part taxon-name-part-type="species" reg="jacquemontii"/>
                </tp:taxon-name><comment>≡ <tp:taxon-name><tp:taxon-name-part taxon-name-part-type="genus" reg="Lasiagrostis">Lasiagrostis</tp:taxon-name-part> <tp:taxon-name-part taxon-name-part-type="species" reg="jacquemontii">jacquemontii</tp:taxon-name-part></tp:taxon-name> (Jaubert &amp; Spach) Munro ex Boiss., Fl. Orient. 5: 506 (1884); </comment></tp:nomenclature-citation><tp:nomenclature-citation><tp:taxon-name>
                  <tp:taxon-name-part taxon-name-part-type="genus" reg="Stipa"/>
                  <tp:taxon-name-part taxon-name-part-type="species" reg="jacquemontii"/>
                </tp:taxon-name><comment>≡ <tp:taxon-name><tp:taxon-name-part taxon-name-part-type="genus" reg="Lasiagrostis">Lasiagrostis</tp:taxon-name-part> <tp:taxon-name-part taxon-name-part-type="species" reg="jacquemontii">jacquemontii</tp:taxon-name-part></tp:taxon-name> (Jaub. &amp; Spach) Munro ex Aitch., J. Linn. Soc., Bot. 18: 107 (1880). </comment></tp:nomenclature-citation><tp:nomenclature-citation><tp:taxon-name>
                  <tp:taxon-name-part taxon-name-part-type="genus" reg="Stipa"/>
                  <tp:taxon-name-part taxon-name-part-type="species" reg="jacquemontii"/>
                </tp:taxon-name><comment>= <tp:taxon-name><tp:taxon-name-part taxon-name-part-type="genus" reg="Stipa">Stipa</tp:taxon-name-part> <tp:taxon-name-part taxon-name-part-type="species" reg="jacquemontii">jacquemontii</tp:taxon-name-part> <tp:taxon-name-part taxon-name-part-type="authority">Jaub. &amp; Spach</tp:taxon-name-part> <tp:taxon-name-part taxon-name-part-type="infraspecific-rank">subsp.</tp:taxon-name-part> <tp:taxon-name-part taxon-name-part-type="subspecies" reg="chuzomica">chuzomica</tp:taxon-name-part></tp:taxon-name> Noltie, Edinburgh J. Bot. 56(2): 290, f. 1Q–U (1999). </comment></tp:nomenclature-citation></tp:nomenclature-citation-list></tp:nomenclature><tp:treatment-sec sec-type="material" id="SECID0EPVAI"><title>Type.</title><p>[India] ad ruped in excelsis Emodi Cashemyrianim 2750 m, 1831, <italic>Jacquemont 994</italic>, (holotype P, isotype K!).</p></tp:treatment-sec><tp:treatment-sec sec-type="distribution" id="SECID0EXVAI"><title>General distribution.</title><p>E Afghanistan, Bhutan, China (Tibet), NW India, Nepal, Pakistan (<xref ref-type="bibr" rid="B8">Freitag 1985</xref>; <xref ref-type="bibr" rid="B23">Noltie 2000</xref>; <xref ref-type="bibr" rid="B43">Wu and Phillips 2006</xref>).</p></tp:treatment-sec><tp:treatment-sec sec-type="distribution" id="SECID0EJWAI"><title>Distribution in Nepal.</title><p>Mustang.</p></tp:treatment-sec><tp:treatment-sec sec-type="habitat" id="SECID0EOWAI"><title>Habitat.</title><p>Dry mountain slopes, especially in rock crevices.</p></tp:treatment-sec><tp:treatment-sec sec-type="Altitudinal range" id="SECID0ETWAI"><title>Altitudinal range.</title><p>2500–3000.</p></tp:treatment-sec><tp:treatment-sec sec-type="Selected specimens studied" id="SECID0EYWAI"><title>Selected specimens studied.</title><p><bold>Mustang</bold>: Marpha, pentes rocheues arides, <named-content xmlns:xlink="http://www.w3.org/1999/xlink" content-type="dwc:verbatimCoordinates" xlink:type="simple"><named-content content-type="geo-json" specific-use="{&#34;type&#34;:&#34;Point&#34;,&#34;coordinates&#34;:[83.691111,28.753056]}" id="NCID0EDXAI" xlink:type="simple">28°45'11"N, 83°41'28"E</named-content></named-content>, 2650 m, 16 Sep. 1981, <italic>M. Farille 81-340</italic> (E); Versant de Muktinath Range, faisant face a Jamson, 100 m au dessus du Village Rochers, 2800 m, 16 Sep. 1981, <italic>M.A. Farille 81-347</italic> (E 188712); Barsumg Khola, on a dry cliff, <named-content xmlns:xlink="http://www.w3.org/1999/xlink" content-type="dwc:verbatimCoordinates" xlink:type="simple"><named-content content-type="geo-json" specific-use="{&#34;type&#34;:&#34;Point&#34;,&#34;coordinates&#34;:[83.266667,28.866667]}" id="NCID0EPXAI" xlink:type="simple">28°52'N, 83°16'E</named-content></named-content>, 10000 ft, 18 Jul. 1963, <italic>J.D.A. Stainton 4417</italic> (E 00619022).</p><!--PageBreak --></tp:treatment-sec><ref-list><ref id="B8"><mixed-citation xmlns:xlink="http://www.w3.org/1999/xlink" xlink:type="simple"><person-group><name name-style="western"><surname>Freitag</surname><given-names>H</given-names></name></person-group> (<year>1985</year>) <article-title>The genus <italic><tp:taxon-name><tp:taxon-name-part taxon-name-part-type="genus">Stipa</tp:taxon-name-part></tp:taxon-name></italic> (<tp:taxon-name><tp:taxon-name-part taxon-name-part-type="family">Gramineae</tp:taxon-name-part></tp:taxon-name>) in southwest and south Asia.</article-title><source>Notes from the Royal Botanic Garden Edinburgh</source><volume>42</volume>: <fpage>355</fpage>–<lpage>489</lpage>.</mixed-citation></ref><ref id="B23"><mixed-citation xmlns:xlink="http://www.w3.org/1999/xlink" xlink:type="simple"><person-group><name name-style="western"><surname>Noltie</surname><given-names>HJ</given-names></name></person-group> (<year>2000</year>) The Grasses of Bhutan. Flora of Bhutan, vol. 3, part. 2. Royal Botanic Garden Edinburgh &amp; Royal Government of Bhutan, Edinburgh, 1–883.</mixed-citation></ref><ref id="B43"><mixed-citation xmlns:xlink="http://www.w3.org/1999/xlink" xlink:type="simple"><person-group><name name-style="western"><surname>Wu</surname><given-names>ZL</given-names></name><name name-style="western"><surname>Phillips</surname><given-names>SM</given-names></name></person-group> (<year>2006</year>) <article-title>Tribe <tp:taxon-name><tp:taxon-name-part taxon-name-part-type="genus">Stipeae</tp:taxon-name-part></tp:taxon-name>.</article-title> In: <person-group><name name-style="western"><surname>Wu</surname><given-names>ZY</given-names></name><name name-style="western"><surname>Raven</surname><given-names>PH</given-names></name><name name-style="western"><surname>Hong</surname><given-names>DY</given-names></name></person-group> (<role>Ed.</role>) <issue-title>Flora of China (Poaceae), vol.</issue-title><source>22. Science Press Beijing and Missouri Botanical Garden Press St. Louis</source>, <fpage>188</fpage>–<lpage>212</lpage>.</mixed-citation></ref></ref-list></tp:taxon-treatment>
