# Supplementary material for: Synopsis of the tribe Stipeae (Poaceae) in Nepal
Source: PhytoKeys. 2019 Aug 19;128:97–119. doi: 10.3897/phytokeys.128.34637 (PMC6711933; doi:10.3897/phytokeys.128.34637)
Supplement: XML Treatment for Achnatherum staintonii [file phytokeys.128.34637-treatment16.xml]

<!DOCTYPE tp:taxon-treatment
  PUBLIC "-//TaxonX//DTD Taxonomic Treatment Publishing DTD v0 20100105//EN" "tax-treatment-NSO.dtd">
<tp:taxon-treatment xmlns:tp="http://www.plazi.org/taxpub"><tp:treatment-meta><kwd-group><label>Taxon classification</label><kwd><named-content xmlns:xlink="http://www.w3.org/1999/xlink" content-type="kingdom">Plantae</named-content></kwd><kwd><named-content xmlns:xlink="http://www.w3.org/1999/xlink" content-type="order">Poales</named-content></kwd><kwd><named-content xmlns:xlink="http://www.w3.org/1999/xlink" content-type="family">Poaceae</named-content></kwd></kwd-group><mixed-citation publication-type="journal"><person-group><name><surname>Nobis</surname><given-names>Marcin</given-names></name><name><surname>Gudkova</surname><given-names>Polina D.</given-names></name><name><surname>Pendry</surname><given-names>Colin A.</given-names></name></person-group><article-title>Synopsis of the tribe <tp:taxon-name><tp:taxon-name-part taxon-name-part-type="tribe" reg="Stipeae">Stipeae</tp:taxon-name-part></tp:taxon-name> (<tp:taxon-name><tp:taxon-name-part taxon-name-part-type="family">Poaceae</tp:taxon-name-part></tp:taxon-name>) in Nepal</article-title><source>PhytoKeys</source><day>19</day><month>8</month><year>2019</year><volume>128</volume><fpage>97</fpage><lpage>119</lpage><pub-id pub-id-type="doi">10.3897/phytokeys.128.34637</pub-id></mixed-citation></tp:treatment-meta><tp:nomenclature><tp:taxon-name><object-id xmlns:xlink="http://www.w3.org/1999/xlink" content-type="arpha" xlink:type="simple">03E8B22273C3536CAF0093D84D0D9F5A</object-id>
              <tp:taxon-name-part taxon-name-part-type="genus" reg="Achnatherum">Achnatherum</tp:taxon-name-part>
              <tp:taxon-name-part taxon-name-part-type="species" reg="staintonii">staintonii</tp:taxon-name-part>
              <object-id xmlns:xlink="http://www.w3.org/1999/xlink" content-type="ipni" xlink:type="simple">urn:lsid:ipni.org:names:77200950-1</object-id>
            </tp:taxon-name><tp:taxon-authority>(Bor) M.Nobis &amp; P.D.Gudkova, comb. nov .</tp:taxon-authority><tp:nomenclature-citation-list><tp:nomenclature-citation><tp:taxon-name>
                  <tp:taxon-name-part taxon-name-part-type="genus" reg="Stipa">Stipa</tp:taxon-name-part> <tp:taxon-name-part taxon-name-part-type="species" reg="staintonii">staintonii</tp:taxon-name-part>
                </tp:taxon-name><comment>Bor, Bull. Bot. Surv. India 7: 133 (1965) (Basionym).</comment></tp:nomenclature-citation><tp:nomenclature-citation><tp:taxon-name><tp:taxon-name-part taxon-name-part-type="genus" reg="Stipa"/> <tp:taxon-name-part taxon-name-part-type="species" reg="staintonii"/></tp:taxon-name><comment>≡ <tp:taxon-name><tp:taxon-name-part taxon-name-part-type="genus" reg="Stipella">Stipella</tp:taxon-name-part> <tp:taxon-name-part taxon-name-part-type="species" reg="staintonii">staintonii</tp:taxon-name-part></tp:taxon-name> (Bor) Röser &amp; Hamasha, Pl. Syst. Evol. 298: 365 (2012), nom. inval.; </comment></tp:nomenclature-citation><tp:nomenclature-citation><tp:taxon-name><tp:taxon-name-part taxon-name-part-type="genus" reg="Stipa"/> <tp:taxon-name-part taxon-name-part-type="species" reg="staintonii"/></tp:taxon-name><comment>≡ <tp:taxon-name><tp:taxon-name-part taxon-name-part-type="genus" reg="Stipellula">Stipellula</tp:taxon-name-part> <tp:taxon-name-part taxon-name-part-type="species" reg="staintonii">staintonii</tp:taxon-name-part></tp:taxon-name> (Bor) Röser &amp; H.R. Hamasha, <tp:taxon-name><tp:taxon-name-part taxon-name-part-type="genus">Schlechtendalia</tp:taxon-name-part></tp:taxon-name> 24: 92 (2012). </comment></tp:nomenclature-citation></tp:nomenclature-citation-list></tp:nomenclature><tp:treatment-sec sec-type="material" id="SECID0EK1AI"><title>Type.</title><p>Nepal, near Seng Khola, 12500 ft [3810 m.], exposed cliffs, 4 Okt 1954, <italic>Stainton, Sykes &amp; Williams 4677</italic> (holotype K!, isotype BM!).</p></tp:treatment-sec><tp:treatment-sec sec-type="distribution" id="SECID0EZ1AI"><title>General distribution.</title><p>Nepal (endemic; <xref ref-type="bibr" rid="B3">Bor 1965</xref>; <xref ref-type="bibr" rid="B8">Freitag 1985</xref>).</p></tp:treatment-sec><tp:treatment-sec sec-type="distribution" id="SECID0EH2AI"><title>Distribution in Nepal.</title><p>Baglung, Dolpa, Manang, Mustang, Rukum.</p></tp:treatment-sec><tp:treatment-sec sec-type="habitat" id="SECID0EM2AI"><title>Habitat.</title><p>open rocky or stony sandy slopes and scrublands.</p></tp:treatment-sec><tp:treatment-sec sec-type="Altitude" id="SECID0ER2AI"><title>Altitude.</title><p>3000–4200 m.</p></tp:treatment-sec><tp:treatment-sec sec-type="notes" id="SECID0EW2AI"><title>Note.</title><p>Although <italic><tp:taxon-name><tp:taxon-name-part taxon-name-part-type="genus" reg="Achnatherum">Achnatherum</tp:taxon-name-part> <tp:taxon-name-part taxon-name-part-type="species" reg="staintonii">staintonii</tp:taxon-name-part></tp:taxon-name></italic> has been confused with <italic><tp:taxon-name><tp:taxon-name-part taxon-name-part-type="genus" reg="Stipa">Stipa</tp:taxon-name-part> <tp:taxon-name-part taxon-name-part-type="species" reg="przewalskyi">przewalskyi</tp:taxon-name-part></tp:taxon-name></italic>, the latter species does not occur in Nepal. <italic><tp:taxon-name><tp:taxon-name-part taxon-name-part-type="genus" reg="Achnatherum">Achnatherum</tp:taxon-name-part> <tp:taxon-name-part taxon-name-part-type="species" reg="staintonii">staintonii</tp:taxon-name-part></tp:taxon-name></italic> is easily distinguished from <italic><tp:taxon-name><tp:taxon-name-part taxon-name-part-type="genus" reg="Stipa">Stipa</tp:taxon-name-part> <tp:taxon-name-part taxon-name-part-type="species" reg="przewalskyi">przewalskyi</tp:taxon-name-part></tp:taxon-name></italic> by having maize-like vs. saw-like LEPs and in having unequal glumes and distinctly longer lemma than palea vs. glumes as well as lemma and palea subequal, respectively. <xref ref-type="bibr" rid="B31">Röser (2012)</xref> transferred five species of <italic><tp:taxon-name><tp:taxon-name-part taxon-name-part-type="genus" reg="Stipa">Stipa</tp:taxon-name-part></tp:taxon-name></italic>, including <italic><tp:taxon-name><tp:taxon-name-part taxon-name-part-type="genus" reg="Stipa">Stipa</tp:taxon-name-part> <tp:taxon-name-part taxon-name-part-type="species" reg="staintonii">staintonii</tp:taxon-name-part></tp:taxon-name></italic>, into their new genus <italic><tp:taxon-name><tp:taxon-name-part taxon-name-part-type="genus" reg="Stipellula">Stipellula</tp:taxon-name-part></tp:taxon-name></italic> on the basis of his earlier molecular analysis (<xref ref-type="bibr" rid="B12">Hamasha et al. 2012</xref>). <italic><tp:taxon-name><tp:taxon-name-part taxon-name-part-type="genus" reg="Stipellula">Stipellula</tp:taxon-name-part></tp:taxon-name></italic> is characterized by its maize-like lemma epidermal pattern which clearly distinguishes it from <italic><tp:taxon-name><tp:taxon-name-part taxon-name-part-type="genus" reg="Stipa">Stipa</tp:taxon-name-part></tp:taxon-name></italic> and confirms that these species belong to the achnatheroid group of grasses within the <tp:taxon-name><tp:taxon-name-part taxon-name-part-type="tribe" reg="Stipeae">Stipeae</tp:taxon-name-part></tp:taxon-name>. However, there are no unique, diagnostic morphological characters to separate <italic><tp:taxon-name><tp:taxon-name-part taxon-name-part-type="genus" reg="Stipellula">Stipellula</tp:taxon-name-part></tp:taxon-name></italic> from <italic><tp:taxon-name><tp:taxon-name-part taxon-name-part-type="genus" reg="Achnatherum">Achnatherum</tp:taxon-name-part></tp:taxon-name></italic> which is itself polymorphic and highly polyphyletic (<xref ref-type="bibr" rid="B30">Romaschenko et al. 2012</xref>; <xref ref-type="bibr" rid="B12">Hamasha et al. 2012</xref>). Thus, we prefer to treat <italic><tp:taxon-name><tp:taxon-name-part taxon-name-part-type="genus" reg="Stipa">Stipa</tp:taxon-name-part> <tp:taxon-name-part taxon-name-part-type="species" reg="staintonii">staintonii</tp:taxon-name-part></tp:taxon-name></italic> as a member of <italic><tp:taxon-name><tp:taxon-name-part taxon-name-part-type="genus" reg="Achnatherum">Achnatherum</tp:taxon-name-part></tp:taxon-name></italic>.</p></tp:treatment-sec><tp:treatment-sec sec-type="Selected specimens studied" id="SECID0EFABI"><title>Selected specimens studied.</title><p><bold>Baglung</bold>: Sing Khola, wet rocky cliff, 18 Sep. 1976, <italic>H. Tabata, K.R. Rajbhandari &amp; K. Tsuchiya 3711</italic> (KATH). <bold>Dolpa</bold>: Ringmo, dry hillslope, <named-content xmlns:xlink="http://www.w3.org/1999/xlink" content-type="dwc:verbatimCoordinates" xlink:type="simple"><named-content content-type="geo-json" specific-use="{&#34;type&#34;:&#34;Point&#34;,&#34;coordinates&#34;:[82.930556,29.172222]}" id="NCID0EUABI" xlink:type="simple">29°10'20"N, 82°55'50"E</named-content></named-content>, 3400 m, 2 Aug. 1973, <italic>S. Einarsson, L. Skärby &amp; B. Wetterhall 3128</italic> (BM); Barbung Khola, <named-content xmlns:xlink="http://www.w3.org/1999/xlink" content-type="dwc:verbatimCoordinates" xlink:type="simple"><named-content content-type="geo-json" specific-use="{&#34;type&#34;:&#34;Point&#34;,&#34;coordinates&#34;:[83.250000,28.866667]}" id="NCID0E5ABI" xlink:type="simple">28°52'N, 83°15'E</named-content></named-content>, 3030 m, 18 Jul. 1963, <italic>J.D.A. Stainton 4417</italic> (BM); Barbung Khola, <named-content xmlns:xlink="http://www.w3.org/1999/xlink" content-type="dwc:verbatimCoordinates" xlink:type="simple"><named-content content-type="geo-json" specific-use="{&#34;type&#34;:&#34;Point&#34;,&#34;coordinates&#34;:[83.300000,28.866667]}" id="NCID0EIBBI" xlink:type="simple">28°52'N, 83°18'E</named-content></named-content>, 3030 m, 13 Jul. 1963, <italic>J.D.A. Stainton 4417</italic> (E); Suligad, Rhagaon, rocky slope, <named-content xmlns:xlink="http://www.w3.org/1999/xlink" content-type="dwc:verbatimCoordinates" xlink:type="simple"><named-content content-type="geo-json" specific-use="{&#34;type&#34;:&#34;Point&#34;,&#34;coordinates&#34;:[82.916667,29.466667]}" id="NCID0ESBBI" xlink:type="simple">29°28'N, 82°55'E</named-content></named-content>, 2600 m, 25 Sep. 1982, <italic>K.R. Rajbhandari &amp; K.J. Malla 6740</italic> (KATH); Karnali, Ringmigaon, on dry hilslope, 3400 m, 2 Aug. 1973, <italic>S. Einarsson, L. Skärby, B. Wetterhall 3126</italic> (UPS); Karnali, <bold>Manang</bold>: Bhraka, Humde, open rocky slope, <named-content xmlns:xlink="http://www.w3.org/1999/xlink" content-type="dwc:verbatimCoordinates" xlink:type="simple"><named-content content-type="geo-json" specific-use="{&#34;type&#34;:&#34;Point&#34;,&#34;coordinates&#34;:[84.093333,28.640000]}" id="NCID0EACBI" xlink:type="simple">28°38'24"N, 84°5'36"E</named-content></named-content>, 3400 m, 3 Aug. 1983, <italic>K.R. Rajbhandari 8814</italic> (KATH); Marsyandi valley, Tangi above Manangbhot, on stony sandy places, <named-content xmlns:xlink="http://www.w3.org/1999/xlink" content-type="dwc:verbatimCoordinates" xlink:type="simple"><named-content content-type="geo-json" specific-use="{&#34;type&#34;:&#34;Point&#34;,&#34;coordinates&#34;:[84.025833,28.665556]}" id="NCID0EKCBI" xlink:type="simple">28°39'56"N, 84°1'33"E</named-content></named-content>, 3800 m, 12 Oct. 1969, <italic>T. Wraber 36427</italic> (E); Tangi, above Manangbhot, Tangje, on stony sandy places, <named-content xmlns:xlink="http://www.w3.org/1999/xlink" content-type="dwc:verbatimCoordinates" xlink:type="simple"><named-content content-type="geo-json" specific-use="{&#34;type&#34;:&#34;Point&#34;,&#34;coordinates&#34;:[84.033889,28.656111]}" id="NCID0EUCBI" xlink:type="simple">28°39'22"N, 84°2'2"E</named-content></named-content>, 3800 m, 12 Oct. 1969, <italic>T. Wraber 479</italic> (BM). <bold>Mustang</bold>: Entre Marpha et Syang; Syang, Marpha, <named-content xmlns:xlink="http://www.w3.org/1999/xlink" content-type="dwc:verbatimCoordinates" xlink:type="simple"><named-content content-type="geo-json" specific-use="{&#34;type&#34;:&#34;Point&#34;,&#34;coordinates&#34;:[83.691111,28.753056]}" id="NCID0EADBI" xlink:type="simple">28°45'11"N, 83°41'28"E</named-content></named-content>, 2650 m, 16 Sep. 1981, <italic>M.A. Farille 81-340</italic> (E); Entre Larjung et Tukuche, 2550 m, 14 Sep. 1981, <italic>M.A. Farille 81-313</italic> (E); Cha Lungpa, in E-facing Cupressus forest, 3030 m, 3 Oct. 1977, <italic>G. Miehe 80</italic> (BM); Phalyak, dry place <named-content xmlns:xlink="http://www.w3.org/1999/xlink" content-type="dwc:verbatimCoordinates" xlink:type="simple"><named-content content-type="geo-json" specific-use="{&#34;type&#34;:&#34;Point&#34;,&#34;coordinates&#34;:[83.739722,28.823333]}" id="NCID0EODBI" xlink:type="simple">28°49'24"N, 83°44'23"E</named-content></named-content>, 4110 m, 9 <!--PageBreak -->Aug. 2002, <italic>F. Miyamoto, N. Kurosaki, S. Akiyama, H. Ikeda, Y. Iokawa, Y. Takahashi, M. Tsusaka &amp; M.N. Subedi 20210022</italic> (KATH); Phalyak to Pongio Kharka, <named-content xmlns:xlink="http://www.w3.org/1999/xlink" content-type="dwc:verbatimCoordinates" xlink:type="simple"><named-content content-type="geo-json" specific-use="{&#34;type&#34;:&#34;Point&#34;,&#34;coordinates&#34;:[83.750000,28.816667]}" id="NCID0E1DBI" xlink:type="simple">28°49'0"N, 83°45'0"E</named-content></named-content>, 3800–4000 m, 9 Aug. 2002, <italic>F. Miyamoto, N. Kurosaki, S. Akiyama, H. Ikeda, Y. Iokawa, Y. Takahashi, M. Tsusaka &amp; M.N. Subedi 20220034</italic> (KATH); Chele – Samar, <named-content xmlns:xlink="http://www.w3.org/1999/xlink" content-type="dwc:verbatimCoordinates" xlink:type="simple"><named-content content-type="geo-json" specific-use="{&#34;type&#34;:&#34;Point&#34;,&#34;coordinates&#34;:[83.801667,28.961944]}" id="NCID0EEEBI" xlink:type="simple">28°57'43"N, 83°48'6"E</named-content></named-content>, 3450-3670 m, 4 Aug. 2001, <italic>S. Noshiro, M. Amano, Y. Iokawa, T. Kurosawa, &amp; M.N. Subedi 20105005</italic> (KATH); Tukuche, open rocky slope, <named-content xmlns:xlink="http://www.w3.org/1999/xlink" content-type="dwc:verbatimCoordinates" xlink:type="simple"><named-content content-type="geo-json" specific-use="{&#34;type&#34;:&#34;Point&#34;,&#34;coordinates&#34;:[83.643611,28.709167]}" id="NCID0EOEBI" xlink:type="simple">28°42'33"N, 83°38'37"E</named-content></named-content>, 2630 m, 19 Jul. 1983, <italic>K.R. Rajbhandari 7991</italic> (KATH); Jomsom, open slope, <named-content xmlns:xlink="http://www.w3.org/1999/xlink" content-type="dwc:verbatimCoordinates" xlink:type="simple"><named-content content-type="geo-json" specific-use="{&#34;type&#34;:&#34;Point&#34;,&#34;coordinates&#34;:[83.724167,28.780833]}" id="NCID0EYEBI" xlink:type="simple">28°46'51"N, 83°43'27"E</named-content></named-content>, 2760 m, 21 Jul. 1983, <italic>K.R. Rajbhandari 8072</italic> (KATH); Jomsom to Sayang, cliffs in dry valley with scrub (<tp:taxon-name><tp:taxon-name-part taxon-name-part-type="genus" reg="Caragana">Caragana</tp:taxon-name-part></tp:taxon-name>, Clematis, Rosa etc.), <named-content xmlns:xlink="http://www.w3.org/1999/xlink" content-type="dwc:verbatimCoordinates" xlink:type="simple"><named-content content-type="geo-json" specific-use="{&#34;type&#34;:&#34;Point&#34;,&#34;coordinates&#34;:[83.724167,28.780833]}" id="NCID0EIFBI" xlink:type="simple">28°46'51"N, 83°43'27"E</named-content></named-content>, 2700 m, 19 Sep. 1999, <italic>Shrestha et al. 1014</italic> (E); Tukuche, <named-content xmlns:xlink="http://www.w3.org/1999/xlink" content-type="dwc:verbatimCoordinates" xlink:type="simple"><named-content content-type="geo-json" specific-use="{&#34;type&#34;:&#34;Point&#34;,&#34;coordinates&#34;:[83.643611,28.709167]}" id="NCID0ESFBI" xlink:type="simple">28°42'33"N, 83°38'37"E</named-content></named-content>, 3180 m, 21 Aug. 1954, <italic>J.D.A. Stainton, W.R. Sykes &amp; L.H.J. Williams 7352</italic> (BM). <bold>Rukum</bold>: Sen Khola, <named-content xmlns:xlink="http://www.w3.org/1999/xlink" content-type="dwc:verbatimCoordinates" xlink:type="simple"><named-content content-type="geo-json" specific-use="{&#34;type&#34;:&#34;Point&#34;,&#34;coordinates&#34;:[82.955833,28.715000]}" id="NCID0EFGBI" xlink:type="simple">28°42'54"N, 82°57'21"E</named-content></named-content>, 3790 m, 4 Oct. 1954, <italic>J.D.A. Stainton, W.R. Sykes &amp; L.H.J. Williams 4677</italic> (BM).</p></tp:treatment-sec><ref-list><ref id="B3"><mixed-citation xmlns:xlink="http://www.w3.org/1999/xlink" xlink:type="simple"><person-group><name name-style="western"><surname>Bor</surname><given-names>NL</given-names></name></person-group> (<year>1965</year>) <article-title>New species in <tp:taxon-name><tp:taxon-name-part taxon-name-part-type="family">Gramineae</tp:taxon-name-part></tp:taxon-name>.</article-title><source>Bulletin of the Botanical Survey of India</source><volume>7</volume>(<issue>1–4</issue>): <fpage>132</fpage>–<lpage>133</lpage>.</mixed-citation></ref><ref id="B8"><mixed-citation xmlns:xlink="http://www.w3.org/1999/xlink" xlink:type="simple"><person-group><name name-style="western"><surname>Freitag</surname><given-names>H</given-names></name></person-group> (<year>1985</year>) <article-title>The genus <italic><tp:taxon-name><tp:taxon-name-part taxon-name-part-type="genus">Stipa</tp:taxon-name-part></tp:taxon-name></italic> (<tp:taxon-name><tp:taxon-name-part taxon-name-part-type="family">Gramineae</tp:taxon-name-part></tp:taxon-name>) in southwest and south Asia.</article-title><source>Notes from the Royal Botanic Garden Edinburgh</source><volume>42</volume>: <fpage>355</fpage>–<lpage>489</lpage>.</mixed-citation></ref><ref id="B31"><mixed-citation xmlns:xlink="http://www.w3.org/1999/xlink" xlink:type="simple"><person-group><name name-style="western"><surname>Röser</surname><given-names>M</given-names></name></person-group> (<year>2012</year>) <article-title><italic><tp:taxon-name><tp:taxon-name-part taxon-name-part-type="genus">Stipellula</tp:taxon-name-part></tp:taxon-name></italic>, a new genus, and new combinations in feather grasses (<tp:taxon-name><tp:taxon-name-part taxon-name-part-type="family">Poaceae</tp:taxon-name-part></tp:taxon-name> tribe <tp:taxon-name><tp:taxon-name-part taxon-name-part-type="genus">Stipeae</tp:taxon-name-part></tp:taxon-name>).</article-title><source><tp:taxon-name><tp:taxon-name-part taxon-name-part-type="genus">Schlechtendalia</tp:taxon-name-part></tp:taxon-name> (Halle)</source><volume>24</volume>: <fpage>91</fpage>–<lpage>93</lpage>.</mixed-citation></ref><ref id="B12"><mixed-citation xmlns:xlink="http://www.w3.org/1999/xlink" xlink:type="simple"><person-group><name name-style="western"><surname>Hamasha</surname><given-names>HR</given-names></name><name name-style="western"><surname>von Hagen</surname><given-names>KB</given-names></name><name name-style="western"><surname>Röser</surname><given-names>M</given-names></name></person-group> (<year>2012</year>) <article-title><italic><tp:taxon-name><tp:taxon-name-part taxon-name-part-type="genus">Stipa</tp:taxon-name-part></tp:taxon-name></italic> (<tp:taxon-name><tp:taxon-name-part taxon-name-part-type="family">Poaceae</tp:taxon-name-part></tp:taxon-name>) and allies in the Old World: molecular phylogenetics realigns genus circumscription and gives evidence on the origin of American and Australian lineages.</article-title><source>Plant Systematics Evolution</source><volume>298</volume>: <fpage>351</fpage>–<lpage>367</lpage>.<ext-link xlink:type="simple" ext-link-type="doi" xlink:href="10.1007/s00606-011-0549-5">https://doi.org/10.1007/s00606-011-0549-5</ext-link></mixed-citation></ref><ref id="B30"><mixed-citation xmlns:xlink="http://www.w3.org/1999/xlink" xlink:type="simple"><person-group><name name-style="western"><surname>Romaschenko</surname><given-names>K</given-names></name><name name-style="western"><surname>Peterson</surname><given-names>PM</given-names></name><name name-style="western"><surname>Soreng</surname><given-names>RJ</given-names></name><name name-style="western"><surname>Garcia-Jacas</surname><given-names>N</given-names></name><name name-style="western"><surname>Futorna</surname><given-names>O</given-names></name><name name-style="western"><surname>Susanna</surname><given-names>A</given-names></name></person-group> (<year>2012</year>) <article-title>Systematics and evolution of the needle grasses (<tp:taxon-name><tp:taxon-name-part taxon-name-part-type="family">Poaceae</tp:taxon-name-part></tp:taxon-name>: <tp:taxon-name><tp:taxon-name-part taxon-name-part-type="subfamily">Pooideae</tp:taxon-name-part></tp:taxon-name>: <tp:taxon-name><tp:taxon-name-part taxon-name-part-type="genus">Stipeae</tp:taxon-name-part></tp:taxon-name>) based on analysis of multiple chloroplast loci, ITS, and lemma micromorphology.</article-title><source>Taxon</source><volume>61</volume>(<issue>1</issue>): <fpage>18</fpage>–<lpage>44</lpage>. <ext-link xlink:type="simple" ext-link-type="doi" xlink:href="10.1002/tax.611002">https://doi.org/10.1002/tax.611002</ext-link></mixed-citation></ref></ref-list></tp:taxon-treatment>
