# Supplementary material for: Synopsis of the tribe Stipeae (Poaceae) in Nepal
Source: PhytoKeys. 2019 Aug 19;128:97–119. doi: 10.3897/phytokeys.128.34637 (PMC6711933; doi:10.3897/phytokeys.128.34637)
Supplement: XML Treatment for Piptatherum aequiglume [file phytokeys.128.34637-treatment18.xml]

<!DOCTYPE tp:taxon-treatment
  PUBLIC "-//TaxonX//DTD Taxonomic Treatment Publishing DTD v0 20100105//EN" "tax-treatment-NSO.dtd">
<tp:taxon-treatment xmlns:tp="http://www.plazi.org/taxpub"><tp:treatment-meta><kwd-group><label>Taxon classification</label><kwd><named-content xmlns:xlink="http://www.w3.org/1999/xlink" content-type="kingdom">Plantae</named-content></kwd><kwd><named-content xmlns:xlink="http://www.w3.org/1999/xlink" content-type="order">Poales</named-content></kwd><kwd><named-content xmlns:xlink="http://www.w3.org/1999/xlink" content-type="family">Poaceae</named-content></kwd></kwd-group><mixed-citation publication-type="journal"><person-group><name><surname>Nobis</surname><given-names>Marcin</given-names></name><name><surname>Gudkova</surname><given-names>Polina D.</given-names></name><name><surname>Pendry</surname><given-names>Colin A.</given-names></name></person-group><article-title>Synopsis of the tribe <tp:taxon-name><tp:taxon-name-part taxon-name-part-type="tribe" reg="Stipeae">Stipeae</tp:taxon-name-part></tp:taxon-name> (<tp:taxon-name><tp:taxon-name-part taxon-name-part-type="family">Poaceae</tp:taxon-name-part></tp:taxon-name>) in Nepal</article-title><source>PhytoKeys</source><day>19</day><month>8</month><year>2019</year><volume>128</volume><fpage>97</fpage><lpage>119</lpage><pub-id pub-id-type="doi">10.3897/phytokeys.128.34637</pub-id></mixed-citation></tp:treatment-meta><tp:nomenclature><tp:taxon-name><object-id xmlns:xlink="http://www.w3.org/1999/xlink" content-type="arpha" xlink:type="simple">4C8C8A4D319A5CDF8CDD4F224F30C1CD</object-id>
              <tp:taxon-name-part taxon-name-part-type="genus" reg="Piptatherum">Piptatherum</tp:taxon-name-part>
              <tp:taxon-name-part taxon-name-part-type="species" reg="aequiglume">aequiglume</tp:taxon-name-part>
            </tp:taxon-name><tp:taxon-authority>(Duthie ex Hook.f.) Roshev., Bot. Mater. Gerb. Bot. Inst. Komarova Akad. Nauk SSSR 14: 113 (1951).</tp:taxon-authority><tp:nomenclature-citation-list><tp:nomenclature-citation><tp:taxon-name>
                  <tp:taxon-name-part taxon-name-part-type="genus" reg="Oryzopsis">Oryzopsis</tp:taxon-name-part> <tp:taxon-name-part taxon-name-part-type="species" reg="aequiglumis">aequiglumis</tp:taxon-name-part></tp:taxon-name><comment>Duthie ex Hook. f., Fl. Brit. India 7(22): 234 (1896) (Basionym).</comment></tp:nomenclature-citation><tp:nomenclature-citation><tp:taxon-name>
                  <tp:taxon-name-part taxon-name-part-type="genus" reg="Oryzopsis"/>
                  <tp:taxon-name-part taxon-name-part-type="species" reg="aequiglumis"/>
                </tp:taxon-name><comment>= <tp:taxon-name><tp:taxon-name-part taxon-name-part-type="genus" reg="Piptatherum">Piptatherum</tp:taxon-name-part> <tp:taxon-name-part taxon-name-part-type="species" reg="sinense">sinense</tp:taxon-name-part></tp:taxon-name> Mez, Repert. Spec. Nov. Regni Veg. 17(486–491): 211 (1921). </comment></tp:nomenclature-citation></tp:nomenclature-citation-list></tp:nomenclature><tp:treatment-sec sec-type="material" id="SECID0EROBI"><title>Type.</title><p>India: distr. Jansar, Gamble 15143 (lectotype K! designated by <xref ref-type="bibr" rid="B4">Bor 1970</xref>).</p></tp:treatment-sec><tp:treatment-sec sec-type="distribution" id="SECID0E2OBI"><title>General distribution.</title><p>Afghanistan, Bhutan, S China, NW India, Nepal, Pakistan (<xref ref-type="bibr" rid="B7">Freitag 1975</xref>; <xref ref-type="bibr" rid="B23">Noltie 2000</xref>; <xref ref-type="bibr" rid="B43">Wu and Phillips 2006</xref>).</p></tp:treatment-sec><tp:treatment-sec sec-type="distribution" id="SECID0ENPBI"><title>Distribution in Nepal.</title><p>Rukum.</p><!--PageBreak --></tp:treatment-sec><tp:treatment-sec sec-type="habitat" id="SECID0ETPBI"><title>Habitat.</title><p>Moist mesophytic forests.</p></tp:treatment-sec><tp:treatment-sec sec-type="Altitude range" id="SECID0EYPBI"><title>Altitude range.</title><p>3500–4000 m.</p></tp:treatment-sec><tp:treatment-sec sec-type="Selected specimens studied" id="SECID0E4PBI"><title>Selected specimens studied.</title><p><bold>Rukum</bold>: near Dogadi Khola, 3660 m, 8 Aug. 1954, <italic>J.D.A. Stainton, W.R. Sykes &amp; L.H.J. Williams 3801</italic> (E 814753); nr. Dogadi Khola, 3790 m, 8 Aug. 1954, <italic>J.D.A. Stainton, W.R. Sykes &amp; L.H.J. Williams 3794</italic> (E 814768).</p></tp:treatment-sec><ref-list><ref id="B4"><mixed-citation xmlns:xlink="http://www.w3.org/1999/xlink" xlink:type="simple"><person-group><name name-style="western"><surname>Bor</surname><given-names>NL</given-names></name></person-group> (<year>1970</year>) <article-title><tp:taxon-name><tp:taxon-name-part taxon-name-part-type="subfamily">Graminae</tp:taxon-name-part></tp:taxon-name>.</article-title> In: <person-group><name name-style="western"><surname>Rechinger</surname><given-names>KH</given-names></name></person-group> (<role>Ed.</role>) <issue-title>Flora Iranica, vol.</issue-title><source>70. Academische Druck-und Verlagsanstalt, Graz-Austria</source>, <fpage>1</fpage>–<lpage>573</lpage>. [72 tables]</mixed-citation></ref><ref id="B7"><mixed-citation xmlns:xlink="http://www.w3.org/1999/xlink" xlink:type="simple"><person-group><name name-style="western"><surname>Freitag</surname><given-names>H</given-names></name></person-group> (<year>1975</year>) <article-title>The genus <italic><tp:taxon-name><tp:taxon-name-part taxon-name-part-type="genus">Piptatherum</tp:taxon-name-part></tp:taxon-name></italic> (<tp:taxon-name><tp:taxon-name-part taxon-name-part-type="family">Gramineae</tp:taxon-name-part></tp:taxon-name>) in southwest Asia.</article-title><source>Notes from the Royal Botanic Garden Edinburgh</source><volume>33</volume>: <fpage>341</fpage>–<lpage>408</lpage>.</mixed-citation></ref><ref id="B23"><mixed-citation xmlns:xlink="http://www.w3.org/1999/xlink" xlink:type="simple"><person-group><name name-style="western"><surname>Noltie</surname><given-names>HJ</given-names></name></person-group> (<year>2000</year>) The Grasses of Bhutan. Flora of Bhutan, vol. 3, part. 2. Royal Botanic Garden Edinburgh &amp; Royal Government of Bhutan, Edinburgh, 1–883.</mixed-citation></ref><ref id="B43"><mixed-citation xmlns:xlink="http://www.w3.org/1999/xlink" xlink:type="simple"><person-group><name name-style="western"><surname>Wu</surname><given-names>ZL</given-names></name><name name-style="western"><surname>Phillips</surname><given-names>SM</given-names></name></person-group> (<year>2006</year>) <article-title>Tribe <tp:taxon-name><tp:taxon-name-part taxon-name-part-type="genus">Stipeae</tp:taxon-name-part></tp:taxon-name>.</article-title> In: <person-group><name name-style="western"><surname>Wu</surname><given-names>ZY</given-names></name><name name-style="western"><surname>Raven</surname><given-names>PH</given-names></name><name name-style="western"><surname>Hong</surname><given-names>DY</given-names></name></person-group> (<role>Ed.</role>) <issue-title>Flora of China (Poaceae), vol.</issue-title><source>22. Science Press Beijing and Missouri Botanical Garden Press St. Louis</source>, <fpage>188</fpage>–<lpage>212</lpage>.</mixed-citation></ref></ref-list></tp:taxon-treatment>
