# Supplementary material for: Synopsis of the tribe Stipeae (Poaceae) in Nepal
Source: PhytoKeys. 2019 Aug 19;128:97–119. doi: 10.3897/phytokeys.128.34637 (PMC6711933; doi:10.3897/phytokeys.128.34637)
Supplement: XML Treatment for Piptatherum gracile [file phytokeys.128.34637-treatment19.xml]

<!DOCTYPE tp:taxon-treatment
  PUBLIC "-//TaxonX//DTD Taxonomic Treatment Publishing DTD v0 20100105//EN" "tax-treatment-NSO.dtd">
<tp:taxon-treatment xmlns:tp="http://www.plazi.org/taxpub"><tp:treatment-meta><kwd-group><label>Taxon classification</label><kwd><named-content xmlns:xlink="http://www.w3.org/1999/xlink" content-type="kingdom">Plantae</named-content></kwd><kwd><named-content xmlns:xlink="http://www.w3.org/1999/xlink" content-type="order">Poales</named-content></kwd><kwd><named-content xmlns:xlink="http://www.w3.org/1999/xlink" content-type="family">Poaceae</named-content></kwd></kwd-group><mixed-citation publication-type="journal"><person-group><name><surname>Nobis</surname><given-names>Marcin</given-names></name><name><surname>Gudkova</surname><given-names>Polina D.</given-names></name><name><surname>Pendry</surname><given-names>Colin A.</given-names></name></person-group><article-title>Synopsis of the tribe <tp:taxon-name><tp:taxon-name-part taxon-name-part-type="tribe" reg="Stipeae">Stipeae</tp:taxon-name-part></tp:taxon-name> (<tp:taxon-name><tp:taxon-name-part taxon-name-part-type="family">Poaceae</tp:taxon-name-part></tp:taxon-name>) in Nepal</article-title><source>PhytoKeys</source><day>19</day><month>8</month><year>2019</year><volume>128</volume><fpage>97</fpage><lpage>119</lpage><pub-id pub-id-type="doi">10.3897/phytokeys.128.34637</pub-id></mixed-citation></tp:treatment-meta><tp:nomenclature><tp:taxon-name><object-id xmlns:xlink="http://www.w3.org/1999/xlink" content-type="arpha" xlink:type="simple">B02F431AD12A5D1E98D6AEEFF372846A</object-id>
              <tp:taxon-name-part taxon-name-part-type="genus" reg="Piptatherum">Piptatherum</tp:taxon-name-part>
              <tp:taxon-name-part taxon-name-part-type="species" reg="gracile">gracile</tp:taxon-name-part>
            </tp:taxon-name><tp:taxon-authority>Mez, Repert. Spec. Nov. Regni Veg. 17(486–491): 211 (1921).</tp:taxon-authority><tp:nomenclature-citation-list><tp:nomenclature-citation><tp:taxon-name>
                  <tp:taxon-name-part taxon-name-part-type="genus" reg="Piptatherum"/>
                  <tp:taxon-name-part taxon-name-part-type="species" reg="gracile"/>
                </tp:taxon-name><comment>≡ <tp:taxon-name><tp:taxon-name-part taxon-name-part-type="genus" reg="Oryzopsis">Oryzopsis</tp:taxon-name-part> <tp:taxon-name-part taxon-name-part-type="species" reg="gracilis">gracilis</tp:taxon-name-part></tp:taxon-name> (Mez) Pilg., Notizbl. Bot. Gart. Berlin-Dahlem 14: 347 (1939:). </comment></tp:nomenclature-citation></tp:nomenclature-citation-list></tp:nomenclature><tp:treatment-sec sec-type="material" id="SECID0EISBI"><title>Type.</title><p>Tibet occ., 3900–4000 m., <italic>Thomson</italic> s.n. (lectotype W designated by <xref ref-type="bibr" rid="B7">Freitag 1975</xref>, isolectotype K!).</p></tp:treatment-sec><tp:treatment-sec sec-type="distribution" id="SECID0EUSBI"><title>General distribution.</title><p>Afghanistan, China, N India, Nepal, Pakistan, Tajikistan (<xref ref-type="bibr" rid="B7">Freitag 1975</xref>; <xref ref-type="bibr" rid="B43">Wu and Phillips 2006</xref>).</p></tp:treatment-sec><tp:treatment-sec sec-type="distribution" id="SECID0ECTBI"><title>Distribution in Nepal.</title><p>Mustang.</p></tp:treatment-sec><tp:treatment-sec sec-type="habitat" id="SECID0EHTBI"><title>Habitat.</title><p>alpine steppes and meadows.</p></tp:treatment-sec><tp:treatment-sec sec-type="Altitude range" id="SECID0EMTBI"><title>Altitude range.</title><p>2500–4000 m.</p></tp:treatment-sec><tp:treatment-sec sec-type="Selected specimens studied" id="SECID0ERTBI"><title>Selected specimens studied.</title><p><bold>Mustang</bold>: Marpha, <named-content xmlns:xlink="http://www.w3.org/1999/xlink" content-type="dwc:verbatimCoordinates" xlink:type="simple"><named-content content-type="geo-json" specific-use="{&#34;type&#34;:&#34;Point&#34;,&#34;coordinates&#34;:[83.691111,28.753056]}" id="NCID0E3TBI" xlink:type="simple">28°45'11"N, 83°41'28"E</named-content></named-content>, 2670 m, 16 Sep. 1981, <italic>M.A. Farille 81-336</italic> (E); Jomsom, <named-content xmlns:xlink="http://www.w3.org/1999/xlink" content-type="dwc:verbatimCoordinates" xlink:type="simple"><named-content content-type="geo-json" specific-use="{&#34;type&#34;:&#34;Point&#34;,&#34;coordinates&#34;:[83.724167,28.780833]}" id="NCID0EGUBI" xlink:type="simple">28°46'51"N, 83°43'27"E</named-content></named-content>, 3200 m, Versant de Muksant Range, faisant face a Jomsom, 500 m au dessus du village, on rocks, 16 Sep. 1981, <italic>M.A. Farille 81-352</italic> (E); Jharkot – Kagbeni, <named-content xmlns:xlink="http://www.w3.org/1999/xlink" content-type="dwc:verbatimCoordinates" xlink:type="simple"><named-content content-type="geo-json" specific-use="{&#34;type&#34;:&#34;Point&#34;,&#34;coordinates&#34;:[83.784167,28.838056]}" id="NCID0EQUBI" xlink:type="simple">28°50'17"N, 83°47'3"E</named-content></named-content>, 2800–3550 m, 17 Sep. 1981, <italic>M.A. Farille 81-359</italic> (E); 10 Jul. 2000, <italic>Y. Iokawa, M.N. Subedi, Y. Takahashi &amp; K. Kano 20020054</italic> (E); Dzong Pura (Muktinath), <named-content xmlns:xlink="http://www.w3.org/1999/xlink" content-type="dwc:verbatimCoordinates" xlink:type="simple"><named-content content-type="geo-json" specific-use="{&#34;type&#34;:&#34;Point&#34;,&#34;coordinates&#34;:[83.855278,28.828056]}" id="NCID0E3UBI" xlink:type="simple">28°49'41"N, 83°51'19"E</named-content></named-content> 3640 m, 29 July 1954, <italic>J.D.A. Stainton, W.R. Sykes &amp; L.H.J. Williams 2087</italic> (E); Tange, <named-content xmlns:xlink="http://www.w3.org/1999/xlink" content-type="dwc:verbatimCoordinates" xlink:type="simple"><named-content content-type="geo-json" specific-use="{&#34;type&#34;:&#34;Point&#34;,&#34;coordinates&#34;:[83.945833,29.010556]}" id="NCID0ENVBI" xlink:type="simple">29°0'38"N, 83°56'45"E</named-content></named-content>, 3640 m, 1 Aug. 1954, <italic>J.D.A. Stainton, W.R. Sykes &amp; L.H.J. Williams 2125</italic> (E); Kagbeni, <named-content xmlns:xlink="http://www.w3.org/1999/xlink" content-type="dwc:verbatimCoordinates" xlink:type="simple"><named-content content-type="geo-json" specific-use="{&#34;type&#34;:&#34;Point&#34;,&#34;coordinates&#34;:[83.784167,28.838056]}" id="NCID0E5VBI" xlink:type="simple">28°50'17"N, 83°47'3"E</named-content></named-content>, 3030 m, 8 Jun 1954, <italic>J.D.A. Stainton, W.R. Sykes &amp; L.H.J. Williams 5659</italic> (E); Ekle Bhatti, on sunny rocky steep slope at pathside, 2270 m, 22 Sep. 1995, <italic>M. Mikage et al. 9552384</italic> (E 224287).</p></tp:treatment-sec><ref-list><ref id="B7"><mixed-citation xmlns:xlink="http://www.w3.org/1999/xlink" xlink:type="simple"><person-group><name name-style="western"><surname>Freitag</surname><given-names>H</given-names></name></person-group> (<year>1975</year>) <article-title>The genus <italic><tp:taxon-name><tp:taxon-name-part taxon-name-part-type="genus">Piptatherum</tp:taxon-name-part></tp:taxon-name></italic> (<tp:taxon-name><tp:taxon-name-part taxon-name-part-type="family">Gramineae</tp:taxon-name-part></tp:taxon-name>) in southwest Asia.</article-title><source>Notes from the Royal Botanic Garden Edinburgh</source><volume>33</volume>: <fpage>341</fpage>–<lpage>408</lpage>.</mixed-citation></ref><ref id="B43"><mixed-citation xmlns:xlink="http://www.w3.org/1999/xlink" xlink:type="simple"><person-group><name name-style="western"><surname>Wu</surname><given-names>ZL</given-names></name><name name-style="western"><surname>Phillips</surname><given-names>SM</given-names></name></person-group> (<year>2006</year>) <article-title>Tribe <tp:taxon-name><tp:taxon-name-part taxon-name-part-type="genus">Stipeae</tp:taxon-name-part></tp:taxon-name>.</article-title> In: <person-group><name name-style="western"><surname>Wu</surname><given-names>ZY</given-names></name><name name-style="western"><surname>Raven</surname><given-names>PH</given-names></name><name name-style="western"><surname>Hong</surname><given-names>DY</given-names></name></person-group> (<role>Ed.</role>) <issue-title>Flora of China (Poaceae), vol.</issue-title><source>22. Science Press Beijing and Missouri Botanical Garden Press St. Louis</source>, <fpage>188</fpage>–<lpage>212</lpage>.</mixed-citation></ref></ref-list></tp:taxon-treatment>
