# Supplementary material for: Synopsis of the tribe Stipeae (Poaceae) in Nepal
Source: PhytoKeys. 2019 Aug 19;128:97–119. doi: 10.3897/phytokeys.128.34637 (PMC6711933; doi:10.3897/phytokeys.128.34637)
Supplement: XML Treatment for Piptatherum munroi [file phytokeys.128.34637-treatment20.xml]

<!DOCTYPE tp:taxon-treatment
  PUBLIC "-//TaxonX//DTD Taxonomic Treatment Publishing DTD v0 20100105//EN" "tax-treatment-NSO.dtd">
<tp:taxon-treatment xmlns:tp="http://www.plazi.org/taxpub"><tp:treatment-meta><kwd-group><label>Taxon classification</label><kwd><named-content xmlns:xlink="http://www.w3.org/1999/xlink" content-type="kingdom">Plantae</named-content></kwd><kwd><named-content xmlns:xlink="http://www.w3.org/1999/xlink" content-type="order">Poales</named-content></kwd><kwd><named-content xmlns:xlink="http://www.w3.org/1999/xlink" content-type="family">Poaceae</named-content></kwd></kwd-group><mixed-citation publication-type="journal"><person-group><name><surname>Nobis</surname><given-names>Marcin</given-names></name><name><surname>Gudkova</surname><given-names>Polina D.</given-names></name><name><surname>Pendry</surname><given-names>Colin A.</given-names></name></person-group><article-title>Synopsis of the tribe <tp:taxon-name><tp:taxon-name-part taxon-name-part-type="tribe" reg="Stipeae">Stipeae</tp:taxon-name-part></tp:taxon-name> (<tp:taxon-name><tp:taxon-name-part taxon-name-part-type="family">Poaceae</tp:taxon-name-part></tp:taxon-name>) in Nepal</article-title><source>PhytoKeys</source><day>19</day><month>8</month><year>2019</year><volume>128</volume><fpage>97</fpage><lpage>119</lpage><pub-id pub-id-type="doi">10.3897/phytokeys.128.34637</pub-id></mixed-citation></tp:treatment-meta><tp:nomenclature><tp:taxon-name><object-id xmlns:xlink="http://www.w3.org/1999/xlink" content-type="arpha" xlink:type="simple">43B27AB79232504B84252E23FD0F4059</object-id>
              <tp:taxon-name-part taxon-name-part-type="genus" reg="Piptatherum">Piptatherum</tp:taxon-name-part>
              <tp:taxon-name-part taxon-name-part-type="species" reg="munroi">munroi</tp:taxon-name-part>
            </tp:taxon-name><tp:taxon-authority>(Stapf ex Hook.f.) Mez, Repert. Spec. Nov. Regni Veg. 17: 212 (1921).</tp:taxon-authority><tp:nomenclature-citation-list><tp:nomenclature-citation><tp:taxon-name>
                  <tp:taxon-name-part taxon-name-part-type="genus" reg="Oryzopsis">Oryzopsis</tp:taxon-name-part> <tp:taxon-name-part taxon-name-part-type="species" reg="munroi">munroi</tp:taxon-name-part>
                </tp:taxon-name><comment>Stapf ex Hooker, Fl. Brit. India 7(22): 234 (1897) (Basionym).</comment></tp:nomenclature-citation><tp:nomenclature-citation><tp:taxon-name>
                  <tp:taxon-name-part taxon-name-part-type="genus" reg="Oryzopsis"/>
                  <tp:taxon-name-part taxon-name-part-type="species" reg="munroi"/>
                </tp:taxon-name><comment>= <tp:taxon-name><tp:taxon-name-part taxon-name-part-type="genus" reg="Oryzopsis">Oryzopsis</tp:taxon-name-part> <tp:taxon-name-part taxon-name-part-type="species" reg="stewartiana">stewartiana</tp:taxon-name-part></tp:taxon-name> Bor, Kew Bull., 272 (1953); </comment></tp:nomenclature-citation><tp:nomenclature-citation><tp:taxon-name>
                  <tp:taxon-name-part taxon-name-part-type="genus" reg="Oryzopsis"/>
                  <tp:taxon-name-part taxon-name-part-type="species" reg="munroi"/>
                </tp:taxon-name><comment>= <tp:taxon-name><tp:taxon-name-part taxon-name-part-type="genus" reg="Oryzopsis">Oryzopsis</tp:taxon-name-part> <tp:taxon-name-part taxon-name-part-type="species" reg="geminiramula">geminiramula</tp:taxon-name-part></tp:taxon-name> Ohwi, Acta Phytotax. Geobot. 17: 14 (1957). </comment></tp:nomenclature-citation></tp:nomenclature-citation-list></tp:nomenclature><tp:treatment-sec sec-type="material" id="SECID0EYYBI"><title>Type.</title><p>NW India, Chenab Himalayas, 1852, Thomson (lectotype E 360583!, designated by <xref ref-type="bibr" rid="B7">Freitag 1975</xref>).</p></tp:treatment-sec><tp:treatment-sec sec-type="distribution" id="SECID0ECZBI"><title>General distribution.</title><p>China, N India, Kashmir, Nepal (<xref ref-type="bibr" rid="B7">Freitag 1975</xref>).</p><!--PageBreak --></tp:treatment-sec><tp:treatment-sec sec-type="distribution" id="SECID0ENZBI"><title>Distribution in Nepal.</title><p>Dolpa, Jumla, Mustang, Sankhuwasabha, Solukhumbu.</p></tp:treatment-sec><tp:treatment-sec sec-type="habitat" id="SECID0ESZBI"><title>Habitat.</title><p>Among dwarf <italic><tp:taxon-name><tp:taxon-name-part taxon-name-part-type="genus" reg="Rhododendron">Rhododendron</tp:taxon-name-part></tp:taxon-name></italic> shrubland and in coniferous forest.</p></tp:treatment-sec><tp:treatment-sec sec-type="Altitude range" id="SECID0E6ZBI"><title>Altitude range.</title><p>3490–4500.</p></tp:treatment-sec><tp:treatment-sec sec-type="Selected specimens studied" id="SECID0EE1BI"><title>Selected specimens studied.</title><p><bold>Dolpa</bold>: Sangdan, <named-content xmlns:xlink="http://www.w3.org/1999/xlink" content-type="dwc:verbatimCoordinates" xlink:type="simple"><named-content content-type="geo-json" specific-use="{&#34;type&#34;:&#34;Point&#34;,&#34;coordinates&#34;:[83.683333,28.916667]}" id="NCID0EP1BI" xlink:type="simple">28°55'N, 83°41'E</named-content></named-content>, 4550 m, 21 Jul. 1963, <italic>J.D.A. Stainton 4443</italic> (E). <bold>Jumla</bold>: Maharigaon, grassy slope, <named-content xmlns:xlink="http://www.w3.org/1999/xlink" content-type="dwc:verbatimCoordinates" xlink:type="simple"><named-content content-type="geo-json" specific-use="{&#34;type&#34;:&#34;Point&#34;,&#34;coordinates&#34;:[82.370833,29.330556]}" id="NCID0E21BI" xlink:type="simple">29°19'50"N, 82°22'15"E</named-content></named-content>, 4090 m, 18 Jul. 1952, <italic>O.V. Polunin, W.R. Sykes, &amp; L.H.J. Williams 219</italic> (E). <bold>Mustang</bold>: 2800 m, 16 Sep. 1981, <italic>M. Farille, 81-348</italic> (E); Lo Tsho Dhyum, Nr. Kali Grandaki River, Dhi (Dhee) area, stony river bank, scattered open vegetation, 22 Jul. 1998, <italic>W.R. Sykes 285/98</italic> (E). <bold>Sankhuwasabha</bold>: Thudam, <named-content xmlns:xlink="http://www.w3.org/1999/xlink" content-type="dwc:verbatimCoordinates" xlink:type="simple"><named-content content-type="geo-json" specific-use="{&#34;type&#34;:&#34;Point&#34;,&#34;coordinates&#34;:[87.549722,27.758611]}" id="NCID0E22BI" xlink:type="simple">27°45'31"N, 87°32'59"E</named-content></named-content>, 3490–3480 m, 2 Nov 1971, <italic>L.W. Beer, C.R. Lancaster &amp; D. Morris 10679</italic> (E). <bold>Solukhumbu</bold>: Namche Bazar, along the trail to Phurte, South east facing grassy slopes, open grassy slopes with bushes of Juniperus, <named-content xmlns:xlink="http://www.w3.org/1999/xlink" content-type="dwc:verbatimCoordinates" xlink:type="simple"><named-content content-type="geo-json" specific-use="{&#34;type&#34;:&#34;Point&#34;,&#34;coordinates&#34;:[86.712778,27.806667]}" id="NCID0EH3BI" xlink:type="simple">27°48'24"N, 86°42'46"E</named-content></named-content>, 3420 m, 13 Sep. 2005, <italic>F.M. Watson et al. DNEP3 AX33</italic> (E, KATH).</p></tp:treatment-sec><ref-list><ref id="B7"><mixed-citation xmlns:xlink="http://www.w3.org/1999/xlink" xlink:type="simple"><person-group><name name-style="western"><surname>Freitag</surname><given-names>H</given-names></name></person-group> (<year>1975</year>) <article-title>The genus <italic><tp:taxon-name><tp:taxon-name-part taxon-name-part-type="genus">Piptatherum</tp:taxon-name-part></tp:taxon-name></italic> (<tp:taxon-name><tp:taxon-name-part taxon-name-part-type="family">Gramineae</tp:taxon-name-part></tp:taxon-name>) in southwest Asia.</article-title><source>Notes from the Royal Botanic Garden Edinburgh</source><volume>33</volume>: <fpage>341</fpage>–<lpage>408</lpage>.</mixed-citation></ref></ref-list></tp:taxon-treatment>
