# Supplementary material for: Synopsis of the tribe Stipeae (Poaceae) in Nepal
Source: PhytoKeys. 2019 Aug 19;128:97–119. doi: 10.3897/phytokeys.128.34637 (PMC6711933; doi:10.3897/phytokeys.128.34637)
Supplement: XML Treatment for Piptatherum laterale [file phytokeys.128.34637-treatment21.xml]

<!DOCTYPE tp:taxon-treatment
  PUBLIC "-//TaxonX//DTD Taxonomic Treatment Publishing DTD v0 20100105//EN" "tax-treatment-NSO.dtd">
<tp:taxon-treatment xmlns:tp="http://www.plazi.org/taxpub"><tp:treatment-meta><kwd-group><label>Taxon classification</label><kwd><named-content xmlns:xlink="http://www.w3.org/1999/xlink" content-type="kingdom">Plantae</named-content></kwd><kwd><named-content xmlns:xlink="http://www.w3.org/1999/xlink" content-type="order">Poales</named-content></kwd><kwd><named-content xmlns:xlink="http://www.w3.org/1999/xlink" content-type="family">Poaceae</named-content></kwd></kwd-group><mixed-citation publication-type="journal"><person-group><name><surname>Nobis</surname><given-names>Marcin</given-names></name><name><surname>Gudkova</surname><given-names>Polina D.</given-names></name><name><surname>Pendry</surname><given-names>Colin A.</given-names></name></person-group><article-title>Synopsis of the tribe <tp:taxon-name><tp:taxon-name-part taxon-name-part-type="tribe" reg="Stipeae">Stipeae</tp:taxon-name-part></tp:taxon-name> (<tp:taxon-name><tp:taxon-name-part taxon-name-part-type="family">Poaceae</tp:taxon-name-part></tp:taxon-name>) in Nepal</article-title><source>PhytoKeys</source><day>19</day><month>8</month><year>2019</year><volume>128</volume><fpage>97</fpage><lpage>119</lpage><pub-id pub-id-type="doi">10.3897/phytokeys.128.34637</pub-id></mixed-citation></tp:treatment-meta><tp:nomenclature><tp:taxon-name><object-id xmlns:xlink="http://www.w3.org/1999/xlink" content-type="arpha" xlink:type="simple">7A6543F74EDF50A7852EC47F8B0F0E78</object-id>
              <tp:taxon-name-part taxon-name-part-type="genus" reg="Piptatherum">Piptatherum</tp:taxon-name-part>
              <tp:taxon-name-part taxon-name-part-type="species" reg="laterale">laterale</tp:taxon-name-part>
            </tp:taxon-name><tp:taxon-authority>(Regel) Munro ex Nevski, Trudy Bot. Inst. Akad. Nauk SSSR Ser. 1, Fl. Sist. Vyssh. Rast. 4: 217 (1937).</tp:taxon-authority><tp:nomenclature-citation-list><tp:nomenclature-citation><tp:taxon-name>
                  <tp:taxon-name-part taxon-name-part-type="genus" reg="Milium">Milium</tp:taxon-name-part> <tp:taxon-name-part taxon-name-part-type="species" reg="laterale">laterale</tp:taxon-name-part></tp:taxon-name><comment>Regel, Trudy Imp. S.-Peterburgsk. Bot. Sada 7: 645 (1881) (Basionym).</comment></tp:nomenclature-citation><tp:nomenclature-citation><tp:taxon-name>
                  <tp:taxon-name-part taxon-name-part-type="genus" reg="Milium"/>
                  <tp:taxon-name-part taxon-name-part-type="species" reg="laterale"/>
                </tp:taxon-name><comment>≡ <tp:taxon-name><tp:taxon-name-part taxon-name-part-type="genus" reg="Oryzopsis">Oryzopsis</tp:taxon-name-part> <tp:taxon-name-part taxon-name-part-type="species" reg="lateralis">lateralis</tp:taxon-name-part></tp:taxon-name> (Regel) Stapf ex Hook. f., Fl. Brit. India 7(22): 234 (1896); </comment></tp:nomenclature-citation><tp:nomenclature-citation><tp:taxon-name>
                  <tp:taxon-name-part taxon-name-part-type="genus" reg="Milium"/>
                  <tp:taxon-name-part taxon-name-part-type="species" reg="laterale"/>
                </tp:taxon-name><comment>≡ <tp:taxon-name><tp:taxon-name-part taxon-name-part-type="genus" reg="Piptatherum">Piptatherum</tp:taxon-name-part> <tp:taxon-name-part taxon-name-part-type="species" reg="laterale">laterale</tp:taxon-name-part></tp:taxon-name> (Regel) Roshev., Bot. Mater. Gerb. Inst. Bot. Akad. Nauk Kazahsk. SSR 14: 117 (1951). </comment></tp:nomenclature-citation><tp:nomenclature-citation><tp:taxon-name>
                  <tp:taxon-name-part taxon-name-part-type="genus" reg="Milium"/>
                  <tp:taxon-name-part taxon-name-part-type="species" reg="laterale"/>
                </tp:taxon-name><comment>= <tp:taxon-name><tp:taxon-name-part taxon-name-part-type="genus" reg="Oryzopsis">Oryzopsis</tp:taxon-name-part> <tp:taxon-name-part taxon-name-part-type="species" reg="pubiflora">pubiflora</tp:taxon-name-part></tp:taxon-name> Hack., Denkschr. Kaiserl. Akad. Wiss., Wien Math.-Naturwiss. Kl. 50(2): 8 (1885); ≡ <tp:taxon-name><tp:taxon-name-part taxon-name-part-type="genus" reg="Piptatherum">Piptatherum</tp:taxon-name-part> <tp:taxon-name-part taxon-name-part-type="species" reg="pubiflorum">pubiflorum</tp:taxon-name-part></tp:taxon-name> (Hack.) Roshev., Bot. Mater. Gerb. Bot. Inst. Komarova Akad. Nauk SSSR 14: 111 (1951). </comment></tp:nomenclature-citation><tp:nomenclature-citation><tp:taxon-name>
                  <tp:taxon-name-part taxon-name-part-type="genus" reg="Milium"/>
                  <tp:taxon-name-part taxon-name-part-type="species" reg="laterale"/>
                </tp:taxon-name><comment>= <tp:taxon-name><tp:taxon-name-part taxon-name-part-type="genus" reg="Oryzopsis">Oryzopsis</tp:taxon-name-part> <tp:taxon-name-part taxon-name-part-type="species" reg="vavilovii">vavilovii</tp:taxon-name-part></tp:taxon-name> Roshev., Trudy Prikl. Bot. Selekts. 19(1): 123 (1928); ≡ <tp:taxon-name><tp:taxon-name-part taxon-name-part-type="genus" reg="Piptatherum">Piptatherum</tp:taxon-name-part> <tp:taxon-name-part taxon-name-part-type="species" reg="vavilovii">vavilovii</tp:taxon-name-part></tp:taxon-name> (Roshev.) Roshev., Bot. Mater. Gerb. Inst. Bot. Akad. Nauk Kazahsk. SSR 14: 118 (1951). </comment></tp:nomenclature-citation></tp:nomenclature-citation-list></tp:nomenclature><tp:treatment-sec sec-type="material" id="SECID0EGACI"><title>Type.</title><p>Afghanistan, Kurram valley, Sikarm, common at 3650 m., dry localities, 1879, <italic>Aitchison</italic> (holotype LE!, isotype K).</p></tp:treatment-sec><tp:treatment-sec sec-type="distribution" id="SECID0EOACI"><title>General distribution.</title><p>widely distributed species, occurring from Turkey up to Bhutan and S China (<xref ref-type="bibr" rid="B7">Freitag 1975</xref>, <xref ref-type="bibr" rid="B40">Tzvelev 1976</xref>).</p></tp:treatment-sec><tp:treatment-sec sec-type="distribution" id="SECID0E3ACI"><title>Distribution in Nepal.</title><p>Although we did not find any specimens of <italic><tp:taxon-name><tp:taxon-name-part taxon-name-part-type="genus" reg="Piptatherum">Piptatherum</tp:taxon-name-part> <tp:taxon-name-part taxon-name-part-type="species" reg="laterale">laterale</tp:taxon-name-part></tp:taxon-name></italic> during this study, it is known from nearby regions of Bhutan, China, India (<xref ref-type="bibr" rid="B7">Freitag 1975</xref>, <xref ref-type="bibr" rid="B23">Noltie 2000</xref>, <xref ref-type="bibr" rid="B43">Wu and Phillips 2006</xref>), so it is very likely also to be present in Nepal.</p></tp:treatment-sec><ref-list><ref id="B7"><mixed-citation xmlns:xlink="http://www.w3.org/1999/xlink" xlink:type="simple"><person-group><name name-style="western"><surname>Freitag</surname><given-names>H</given-names></name></person-group> (<year>1975</year>) <article-title>The genus <italic><tp:taxon-name><tp:taxon-name-part taxon-name-part-type="genus">Piptatherum</tp:taxon-name-part></tp:taxon-name></italic> (<tp:taxon-name><tp:taxon-name-part taxon-name-part-type="family">Gramineae</tp:taxon-name-part></tp:taxon-name>) in southwest Asia.</article-title><source>Notes from the Royal Botanic Garden Edinburgh</source><volume>33</volume>: <fpage>341</fpage>–<lpage>408</lpage>.</mixed-citation></ref><ref id="B40"><mixed-citation xmlns:xlink="http://www.w3.org/1999/xlink" xlink:type="simple"><person-group><name name-style="western"><surname>Tzvelev</surname><given-names>NN</given-names></name></person-group> (<year>1976</year>) <source>Grasses of the Soviet Union.</source><publisher-name>Nauka</publisher-name>, <publisher-loc>Leningrad</publisher-loc>, <size units="page">786 pp</size>.</mixed-citation></ref><ref id="B23"><mixed-citation xmlns:xlink="http://www.w3.org/1999/xlink" xlink:type="simple"><person-group><name name-style="western"><surname>Noltie</surname><given-names>HJ</given-names></name></person-group> (<year>2000</year>) The Grasses of Bhutan. Flora of Bhutan, vol. 3, part. 2. Royal Botanic Garden Edinburgh &amp; Royal Government of Bhutan, Edinburgh, 1–883.</mixed-citation></ref><ref id="B43"><mixed-citation xmlns:xlink="http://www.w3.org/1999/xlink" xlink:type="simple"><person-group><name name-style="western"><surname>Wu</surname><given-names>ZL</given-names></name><name name-style="western"><surname>Phillips</surname><given-names>SM</given-names></name></person-group> (<year>2006</year>) <article-title>Tribe <tp:taxon-name><tp:taxon-name-part taxon-name-part-type="genus">Stipeae</tp:taxon-name-part></tp:taxon-name>.</article-title> In: <person-group><name name-style="western"><surname>Wu</surname><given-names>ZY</given-names></name><name name-style="western"><surname>Raven</surname><given-names>PH</given-names></name><name name-style="western"><surname>Hong</surname><given-names>DY</given-names></name></person-group> (<role>Ed.</role>) <issue-title>Flora of China (Poaceae), vol.</issue-title><source>22. Science Press Beijing and Missouri Botanical Garden Press St. Louis</source>, <fpage>188</fpage>–<lpage>212</lpage>.</mixed-citation></ref></ref-list></tp:taxon-treatment>
