# Supplementary material for: Synopsis of the tribe Stipeae (Poaceae) in Nepal
Source: PhytoKeys. 2019 Aug 19;128:97–119. doi: 10.3897/phytokeys.128.34637 (PMC6711933; doi:10.3897/phytokeys.128.34637)
Supplement: XML Treatment for Trikeraia hookeri [file phytokeys.128.34637-treatment23.xml]

<!DOCTYPE tp:taxon-treatment
  PUBLIC "-//TaxonX//DTD Taxonomic Treatment Publishing DTD v0 20100105//EN" "tax-treatment-NSO.dtd">
<tp:taxon-treatment xmlns:tp="http://www.plazi.org/taxpub"><tp:treatment-meta><kwd-group><label>Taxon classification</label><kwd><named-content xmlns:xlink="http://www.w3.org/1999/xlink" content-type="kingdom">Plantae</named-content></kwd><kwd><named-content xmlns:xlink="http://www.w3.org/1999/xlink" content-type="order">Poales</named-content></kwd><kwd><named-content xmlns:xlink="http://www.w3.org/1999/xlink" content-type="family">Poaceae</named-content></kwd></kwd-group><mixed-citation publication-type="journal"><person-group><name><surname>Nobis</surname><given-names>Marcin</given-names></name><name><surname>Gudkova</surname><given-names>Polina D.</given-names></name><name><surname>Pendry</surname><given-names>Colin A.</given-names></name></person-group><article-title>Synopsis of the tribe <tp:taxon-name><tp:taxon-name-part taxon-name-part-type="tribe" reg="Stipeae">Stipeae</tp:taxon-name-part></tp:taxon-name> (<tp:taxon-name><tp:taxon-name-part taxon-name-part-type="family">Poaceae</tp:taxon-name-part></tp:taxon-name>) in Nepal</article-title><source>PhytoKeys</source><day>19</day><month>8</month><year>2019</year><volume>128</volume><fpage>97</fpage><lpage>119</lpage><pub-id pub-id-type="doi">10.3897/phytokeys.128.34637</pub-id></mixed-citation></tp:treatment-meta><tp:nomenclature><tp:taxon-name><object-id xmlns:xlink="http://www.w3.org/1999/xlink" content-type="arpha" xlink:type="simple">72673E9169B852D2BBED1C13FC8CB9CD</object-id>
              <tp:taxon-name-part taxon-name-part-type="genus" reg="Trikeraia">Trikeraia</tp:taxon-name-part>
              <tp:taxon-name-part taxon-name-part-type="species" reg="hookeri">hookeri</tp:taxon-name-part>
            </tp:taxon-name><tp:taxon-authority>(Stapf) Bor, Kew Bull. 9(4): 555–556 (1954).</tp:taxon-authority><tp:nomenclature-citation-list><tp:nomenclature-citation><tp:taxon-name>
                  <tp:taxon-name-part taxon-name-part-type="genus" reg="Stipa">Stipa</tp:taxon-name-part> <tp:taxon-name-part taxon-name-part-type="species" reg="hookeri">hookeri</tp:taxon-name-part></tp:taxon-name><comment>Stapf, J. Linn. Soc., Bot. 30: 120 (1894) (Basionym).</comment></tp:nomenclature-citation><tp:nomenclature-citation><tp:taxon-name>
                  <tp:taxon-name-part taxon-name-part-type="genus" reg="Stipa"/>
                  <tp:taxon-name-part taxon-name-part-type="species" reg="hookeri"/>
                </tp:taxon-name><comment>≡ <tp:taxon-name><tp:taxon-name-part taxon-name-part-type="genus" reg="Achnatherum">Achnatherum</tp:taxon-name-part> <tp:taxon-name-part taxon-name-part-type="species" reg="hookeri">hookeri</tp:taxon-name-part></tp:taxon-name> (Stapf) Keng, Claves Gen. Sp. Gram. Prim. Sinic. 106, 213 (1957). </comment></tp:nomenclature-citation><tp:nomenclature-citation><tp:taxon-name>
                  <tp:taxon-name-part taxon-name-part-type="genus" reg="Stipa"/>
                  <tp:taxon-name-part taxon-name-part-type="species" reg="hookeri"/>
                </tp:taxon-name><comment>= <tp:taxon-name><tp:taxon-name-part taxon-name-part-type="genus" reg="Timouria">Timouria</tp:taxon-name-part> <tp:taxon-name-part taxon-name-part-type="species" reg="aurita">aurita</tp:taxon-name-part></tp:taxon-name> Hitchc., J. Wash. Acad. Sci. 23: 134 (1933). </comment></tp:nomenclature-citation></tp:nomenclature-citation-list></tp:nomenclature><tp:treatment-sec sec-type="material" id="SECID0EUFCI"><title>Type.</title><p>Tibet, 4500 m, sheltered nullahs near water, Jul-Sep. 1891, Thorold 124 (holotype K!, isotype C).</p></tp:treatment-sec><tp:treatment-sec sec-type="distribution" id="SECID0EZFCI"><title>General distribution.</title><p>China (Tibet), India (Sikkim, Ladakh), Pakistan (<xref ref-type="bibr" rid="B8">Freitag 1985</xref>; <xref ref-type="bibr" rid="B43">Wu and Phillips 2006</xref>).</p></tp:treatment-sec><tp:treatment-sec sec-type="distribution" id="SECID0EHGCI"><title>Distribution in Nepal.</title><p>Although we did not find any specimens of <italic><tp:taxon-name><tp:taxon-name-part taxon-name-part-type="genus" reg="Trikeraia">Trikeraia</tp:taxon-name-part> <tp:taxon-name-part taxon-name-part-type="species" reg="hookeri">hookeri</tp:taxon-name-part></tp:taxon-name></italic> during this study we include it here because it is known from nearby regions (<xref ref-type="bibr" rid="B7">Freitag 1975</xref>, <xref ref-type="bibr" rid="B43">Wu and Phillips 2006</xref>), so it is very likely to be present in Nepal. <xref ref-type="bibr" rid="B8">Freitag (1985)</xref> reported this species from Nepal based on <italic>Sufed 104</italic> (K), Mt. Everest, Tinkye palin, 4270 m, but this specimen appears to have been collected on the Tibetan side of Mt Everest.</p></tp:treatment-sec><tp:treatment-sec sec-type="habitat" id="SECID0EGHCI"><title>Habitat.</title><p>Scrublands, alpine mats.</p></tp:treatment-sec><tp:treatment-sec sec-type="Altitude range" id="SECID0ELHCI"><title>Altitude range.</title><p>4000–4300 m.</p></tp:treatment-sec><tp:treatment-sec sec-type="notes" id="SECID0EQHCI"><title>Note.</title><p>The 2005 DNEP3 expedition to Solukhumbu collected several specimens which were identified as <italic><tp:taxon-name><tp:taxon-name-part taxon-name-part-type="genus" reg="Trikeraia">Trikeraia</tp:taxon-name-part> <tp:taxon-name-part taxon-name-part-type="species" reg="oreophila">oreophila</tp:taxon-name-part></tp:taxon-name></italic> Cope by H. Noltie [Dingboche, on trail south to the Lobuche Khola bridge, east facing valley side, <named-content xmlns:xlink="http://www.w3.org/1999/xlink" content-type="dwc:verbatimCoordinates" xlink:type="simple"><named-content content-type="geo-json" specific-use="{&#34;type&#34;:&#34;Point&#34;,&#34;coordinates&#34;:[86.818611,27.880556]}" id="NCID0EEICI" xlink:type="simple">27°52'50"N, 86°49'7"E</named-content></named-content>, 4230 m, 23 Sep. 2005, <italic>M.F. Watson et al. DNEP3 AX107</italic> (E, KATH)]. These specimens are characterized by having 4–6 mm long lemma lobes, the awn arising below the middle of the lemma and ovary with two stigmas. Recently, <italic><tp:taxon-name><tp:taxon-name-part taxon-name-part-type="genus" reg="Trikeraia">Trikeraia</tp:taxon-name-part> <tp:taxon-name-part taxon-name-part-type="species" reg="oreophila">oreophila</tp:taxon-name-part></tp:taxon-name></italic> was found to be conspecific with <italic><tp:taxon-name><tp:taxon-name-part taxon-name-part-type="genus" reg="Sinochasea">Sinochasea</tp:taxon-name-part> <tp:taxon-name-part taxon-name-part-type="species" reg="trigyna">trigyna</tp:taxon-name-part></tp:taxon-name></italic> Keng (<xref ref-type="bibr" rid="B42">WCSP 2019</xref>). Morphological and molecular studies have shown that the genus <italic><tp:taxon-name><tp:taxon-name-part taxon-name-part-type="genus" reg="Sinochasea">Sinochasea</tp:taxon-name-part></tp:taxon-name></italic> is distinct not only from <italic><tp:taxon-name><tp:taxon-name-part taxon-name-part-type="genus" reg="Trikeraia">Trikeraia</tp:taxon-name-part></tp:taxon-name></italic>, but also from all the other genera of the tribe <tp:taxon-name><tp:taxon-name-part taxon-name-part-type="tribe" reg="Stipeae">Stipeae</tp:taxon-name-part></tp:taxon-name>, and therefore it was transferred to the tribe <italic><tp:taxon-name><tp:taxon-name-part taxon-name-part-type="genus" reg="Phaenospermateae">Phaenospermateae</tp:taxon-name-part></tp:taxon-name></italic> Renvoize &amp; Clayton (<xref ref-type="bibr" rid="B33">Schneider et al. 2011</xref>; <xref ref-type="bibr" rid="B30">Romaschenko et al. 2012</xref>; <xref ref-type="bibr" rid="B15">Kellogg 2015</xref>).</p></tp:treatment-sec><ref-list><ref id="B8"><mixed-citation xmlns:xlink="http://www.w3.org/1999/xlink" xlink:type="simple"><person-group><name name-style="western"><surname>Freitag</surname><given-names>H</given-names></name></person-group> (<year>1985</year>) <article-title>The genus <italic><tp:taxon-name><tp:taxon-name-part taxon-name-part-type="genus">Stipa</tp:taxon-name-part></tp:taxon-name></italic> (<tp:taxon-name><tp:taxon-name-part taxon-name-part-type="family">Gramineae</tp:taxon-name-part></tp:taxon-name>) in southwest and south Asia.</article-title><source>Notes from the Royal Botanic Garden Edinburgh</source><volume>42</volume>: <fpage>355</fpage>–<lpage>489</lpage>.</mixed-citation></ref><ref id="B43"><mixed-citation xmlns:xlink="http://www.w3.org/1999/xlink" xlink:type="simple"><person-group><name name-style="western"><surname>Wu</surname><given-names>ZL</given-names></name><name name-style="western"><surname>Phillips</surname><given-names>SM</given-names></name></person-group> (<year>2006</year>) <article-title>Tribe <tp:taxon-name><tp:taxon-name-part taxon-name-part-type="genus">Stipeae</tp:taxon-name-part></tp:taxon-name>.</article-title> In: <person-group><name name-style="western"><surname>Wu</surname><given-names>ZY</given-names></name><name name-style="western"><surname>Raven</surname><given-names>PH</given-names></name><name name-style="western"><surname>Hong</surname><given-names>DY</given-names></name></person-group> (<role>Ed.</role>) <issue-title>Flora of China (Poaceae), vol.</issue-title><source>22. Science Press Beijing and Missouri Botanical Garden Press St. Louis</source>, <fpage>188</fpage>–<lpage>212</lpage>.</mixed-citation></ref><ref id="B7"><mixed-citation xmlns:xlink="http://www.w3.org/1999/xlink" xlink:type="simple"><person-group><name name-style="western"><surname>Freitag</surname><given-names>H</given-names></name></person-group> (<year>1975</year>) <article-title>The genus <italic><tp:taxon-name><tp:taxon-name-part taxon-name-part-type="genus">Piptatherum</tp:taxon-name-part></tp:taxon-name></italic> (<tp:taxon-name><tp:taxon-name-part taxon-name-part-type="family">Gramineae</tp:taxon-name-part></tp:taxon-name>) in southwest Asia.</article-title><source>Notes from the Royal Botanic Garden Edinburgh</source><volume>33</volume>: <fpage>341</fpage>–<lpage>408</lpage>.</mixed-citation></ref><ref id="B42"><mixed-citation xmlns:xlink="http://www.w3.org/1999/xlink" xlink:type="simple"><institution xlink:type="simple">WCSP</institution> (<year>2019</year>) World Checklists of Selected Plant Families. <ext-link xlink:type="simple" ext-link-type="uri" xlink:href="https://wcsp.science.kew.org/home.do">https://wcsp.science.kew.org/home.do</ext-link> [accessed 08.03.2019]</mixed-citation></ref><ref id="B33"><mixed-citation xmlns:xlink="http://www.w3.org/1999/xlink" xlink:type="simple"><person-group><name name-style="western"><surname>Schneider</surname><given-names>J</given-names></name><name name-style="western"><surname>Winterfeld</surname><given-names>G</given-names></name><name name-style="western"><surname>Hoffmann</surname><given-names>MH</given-names></name><name name-style="western"><surname>Roser</surname><given-names>MR</given-names></name></person-group> (<year>2011</year>) <article-title>Duthieeae, a new tribe of grasses (<tp:taxon-name><tp:taxon-name-part taxon-name-part-type="family">Poaceae</tp:taxon-name-part></tp:taxon-name>) identified among the early diverging lineages of subfamily <tp:taxon-name><tp:taxon-name-part taxon-name-part-type="subfamily">Pooideae</tp:taxon-name-part></tp:taxon-name>: Molecular phylogenetics, morphological delineation, cytogenetics and biogeography.</article-title><source>Systematics and Biodiversity</source><volume>9</volume>(<issue>1</issue>): <fpage>27</fpage>–<lpage>44</lpage>. <ext-link xlink:type="simple" ext-link-type="doi" xlink:href="10.1080/14772000.2010.544339">https://doi.org/10.1080/14772000.2010.544339</ext-link></mixed-citation></ref><ref id="B30"><mixed-citation xmlns:xlink="http://www.w3.org/1999/xlink" xlink:type="simple"><person-group><name name-style="western"><surname>Romaschenko</surname><given-names>K</given-names></name><name name-style="western"><surname>Peterson</surname><given-names>PM</given-names></name><name name-style="western"><surname>Soreng</surname><given-names>RJ</given-names></name><name name-style="western"><surname>Garcia-Jacas</surname><given-names>N</given-names></name><name name-style="western"><surname>Futorna</surname><given-names>O</given-names></name><name name-style="western"><surname>Susanna</surname><given-names>A</given-names></name></person-group> (<year>2012</year>) <article-title>Systematics and evolution of the needle grasses (<tp:taxon-name><tp:taxon-name-part taxon-name-part-type="family">Poaceae</tp:taxon-name-part></tp:taxon-name>: <tp:taxon-name><tp:taxon-name-part taxon-name-part-type="subfamily">Pooideae</tp:taxon-name-part></tp:taxon-name>: <tp:taxon-name><tp:taxon-name-part taxon-name-part-type="genus">Stipeae</tp:taxon-name-part></tp:taxon-name>) based on analysis of multiple chloroplast loci, ITS, and lemma micromorphology.</article-title><source>Taxon</source><volume>61</volume>(<issue>1</issue>): <fpage>18</fpage>–<lpage>44</lpage>. <ext-link xlink:type="simple" ext-link-type="doi" xlink:href="10.1002/tax.611002">https://doi.org/10.1002/tax.611002</ext-link></mixed-citation></ref><ref id="B15"><mixed-citation xmlns:xlink="http://www.w3.org/1999/xlink" xlink:type="simple"><person-group><name name-style="western"><surname>Kellogg</surname><given-names>EA</given-names></name></person-group> (<year>2015</year>) <article-title>Flowering plants. Monocots: <tp:taxon-name><tp:taxon-name-part taxon-name-part-type="family">Poaceae</tp:taxon-name-part></tp:taxon-name>.</article-title> In: <person-group><name name-style="western"><surname>Kubitski</surname><given-names>K</given-names></name></person-group> (<role>Ed.</role>) <issue-title>The Families and Genera of Vascular Plants, vol.</issue-title><source>13. Springer International, Cham</source>, <fpage>1</fpage>–<lpage>416</lpage>.</mixed-citation></ref></ref-list></tp:taxon-treatment>
